# Supplementary material for: Haplotype Affinities Resolve a Major Component of Goat (Capra hircus) MtDNA D-Loop Diversity and Reveal Specific Features of the Sardinian Stock
Source: PLoS One. 2012 Feb 17;7(2):e30785. doi: 10.1371/journal.pone.0030785 (PMC3281868; doi:10.1371/journal.pone.0030785)
Supplement: Table S4 — Table of goat breed by farm. (XLS) [file pone.0030785.s008.xls]

## Sheet: Sheet2
	BREED TRAITS
BREEDING STATION	?	ALPINA	MALTESE	MALTESE+ALPINA	MALTESE+SAANEN	MALTESE+SPAGNOLA	MALTESE-SAANEN	SAANEN	SAANEN+ALPINA	SAANEN+SPAGNOLA	SARDA	SARDA+ALPINA	SARDA+MALTESE	SARDA+MALTESE+ALPINA	SARDA+SAANEN	SARDA+SAANEN+ALPINA	SARDA+SAANEN+SPAGNOLA	SARDA+SPAGNOLA	SPAGNOLA	Grand Total
001CA023			3								15		1							19
001CA050	18																			18
005NU055													4							4
005NU079		2	2	1				2	3											10
005NU091			4					1					5							10
005NU115			4		4			1												9
008CA045											9		1							10
018CA019											10									10
018CA037											12									12
019CA055											7		5							12
020NU023	8		2										7							17
026CA005	6																			6
026CA007		1			3			3											3	10
033CA026											12									12
033CA032											4		4							8
033CA037											9									9
033CA074											4		7							11
035NU109	1		4					2					2							9
039CA005			2										9		1					12
039CA022			2								10		3							15
039CA41	15																			15
041CA083											10									10
041CA084											13									13
043CA009											8		4							12
043CA010											9		3							12
043CA047											14									14
060CA013	1										11									12
060CA019	3										7									10
060CA023			2							1	2	1	5				1	1		13
060CA030	9																			9
060CA057											6		7							13
060CA061	4										8	1	2							15
060CA076											7		6							13
060CA077	1										11									12
060CA091	13																			13
060CA104	3		1		3	1							4						2	14
060CA107											13									13
062CA015	6											1	4	1						12
064CA019	14																			14
064CA142											11									11
072NU086	2		1					6			4									13
072NU151												18								18
072NU159								1			10	2	4		1					18
081NU002			1	3	4				4				3							15
081NU006				9	2				4			2								17
081NU014			9		1								6							16
081NU070	1											15	2		1					19
081NU079					1						3	5	3		1					13
084CA012											9									9
084CA020											12									12
084CA028											13									13
084CA054											10									10
084CA070	13																			13
084CA076													12							12
084CA087											12									12
084CA091											9		6							15
084CA102											9									9
084CA142											11									11
084CA167											14									14
085CA038											8		6							14
088NU012											12									12
088NU016											18		1							19
088NU022											17									17
088NU046											19		1							20
088NU056											18									18
088NU069											19	1								20
088NU072											17		3							20
088NU075											11		2							13
088NU085				1							9	1	3		2					16
088NU091											18		1							19
088NU092											14		1		3					18
088NU109											9	5	4		1					19
088NU123											17		1		1					19
088NU124											16		1							17
088NU127											2		5							7
088NU161											16		2							18
089NU322													10							10
097CA045								2							5					7
097CA090	10																			10
097CA147											3		3							6
099NU013											17									17
099NU018											12									12
099NU063											8									8
099NU066											11									11
099NU075											12									12
099NU097			1								3		7							11
099NU248											14		1		1					16
099NU279											14		1							15
099NU320											15									15
099NU331											13		1		1					15
099NU337											13									13
103CA008	1		1		2		1	3					3		1					12
103CA023	1										1		9							11
103NU100			17										5							22
103NU112											13	1	1							15
104CA001	1				3			1		1									8	14
104CA024								2			2	1	4		1	2			1	13
106CA031	9																			9
106CA051	16																			16
106CA122	11																			11
106CA135	9																			9
107CA014											14									14
IT002CA065	3							2			9									14
IT004CA006											13		5							18
IT020NU004			2								4		11							17
IT020NU054											5		14							19
IT020NU163	1										6		8							15
IT054CA062			1								2									3
IT072NU033											13		3							16
IT072NU121											20									20
IT072NU129											11									11
IT072NU137											17		1							18
IT072NU154											15		3							18
IT079CA080											18									18
IT079CA175											11		2							13
IT098CA017											8		4							12
IT098CA084											10		2							12
IT098CA121											9									9
IT098CA122											5		2							7
IT098CA128	1		1								5		1					1		9
Grand Total	181	3	60	14	23	1	1	26	11	2	924	54	251	1	20	2	1	2	14	1591
