# Supplementary material for: Haplotype Affinities Resolve a Major Component of Goat (Capra hircus) MtDNA D-Loop Diversity and Reveal Specific Features of the Sardinian Stock
Source: PLoS One. 2012 Feb 17;7(2):e30785. doi: 10.1371/journal.pone.0030785 (PMC3281868; doi:10.1371/journal.pone.0030785)
Supplement: File S1 — Aligned sequences corresponding to each of the 419 distinct haplotypes. Each line reports the GenBank Acc. N., Sequence Id., the absolute haplotype frequency and its clade assignment in the NJ tree. (XLS) [file pone.0030785.s009.xls]

## Sheet: Sheet1
Acc. N.	Sequence Id.	Abs. Freq.	Hg/Clade assignment	Aligned seq.
JN085593	1933	4	Hg C	AGCCTTCATATAGTTTACT-ATATATCTACCCTACATATATGCAGTACTAATCCAACATAAACATAATGTATGTACATTACATTTTATGGTCTACTTCACGTGTACGTACATAACATTAATGTAACAAGGACATAATATGTATATAGTACATTAGATGGTTTCCCACATGCATATTAAGCACGTACAT-----------------------------------------------------------------------------CAGTATTAATGTAGTAAGGACATAATATGTATATCGTACATTAAACGATCTTCCCCATGCATATAAGCATGTACAATATCCCTATTGATAGTACATAGCACATTCTATTGTATACCCGTACATAGCGCATGAAG…
JN085770	1177	1	Hg C	AGCCTTCATATAGTTTACT-ATATATCTACCCTACATATATGCAGTACTAATCCAACATAAACATAATGTATGTACATTACATTTTATGGTCTACTTCACGTGTACGTACATAACATTAATGTAACAAGGACATAATATGTATATAGTACATTAGATGGTTTCCCACATGCATATTAAGCACGTACAT-----------------------------------------------------------------------------CAGTATTAATGTAGTAAGGACATAATATGTATATTGTACATTAAACGATCTTCCCCATGCATATAAGCATGTACAATATCCCTATTGATAGTACATAGCACATTCTATTGTATACCCGTACATAGCGCATGAAG…
JN085604	884	1	Hg C	AGCCTTCATATAGTTTACT-ATATATCTACCCTACATATATGCAGTACTAATCCAACATAAACATAATGTATGTACATTACATTTTATGGTCTACTTCACGTGTACGTACATAACATTAATGTAACAAGGACATAATATGTATATAGTACATTAGATGGTTTCCCACATGCATATTAAGCACGTACAT-----------------------------------------------------------------------------CAGTATTAATGTAGTAAGGACATAATATGTATATCGTACATTAAACGATCTTCCCCATGCATATAAGCATGTACAATATCCCTATTGATAGTACATAGTACATTCTATTGTATACCCGTACATAGCGCATGAAG…
JN085676	338	1	Hg C	AGCCTTCATATAGTTTACT-ATATATCTACCCTACATATATGCAGTACTAATCCAACATAAACATAATGTATGTACATTACATTTTATGGTCTACTTCACGTGTACGTACATAACATTAATGTAACAAGGACATAATATGTATATAGTACATTAGATGGTTTCCCACATGCATATTAAGCACGTACAT-----------------------------------------------------------------------------CAGTATTAATGTAGTAAGGACATAATATGTATATTGTACATTAAACGATCTTCCCCATGCATATAAGCATGTACAATATCCCTATTGATAGTACATAGCACATTCTATTGTATACTCGTACATAGCGCATGAAG…
JN085668	1545	2	Hg C	AGCCTTCATATAGTTTACT-ATATATCTACCCTACATATATGCAGTACTAATCCAACATAAACATAATGTATGTACATTACATTTTATGGTCTACTTCACGTGTACGTACATAACATTAATGTAACAAGGACATAATATGTATATAGTACATTAGATGGTTTCCCACATGCATATTAAGCACGTACAT-----------------------------------------------------------------------------CAGTATTAATGTAGTAAGGACATAATATGTATATCGTACATTAAACGATCTTCCCCATGCATATAAGCATGTACAATATCCCTATTGATAGTACATAGCACATTCTATTGTATACTCGTACATAGCGCATGAAG…
JN085564	998	2	Hg C	AGCCTTCATATAGTTTACT-ATATATCTACCCTACATATATGCAGTACTAATCCAACATAAACATAATGTATGTACATTACATTTTATGGTCTACTTCACGTGTACGTACATAACATTAATGTAACAAGGACATAATATGTATATAGTACATTAGATGGTTTCCCACATGCATATTAAGCACGTACAT-----------------------------------------------------------------------------CAGTATTAATGTAGTAAGGACATAATATGTATATCGTACATTAAACGATCTTCCCCATGCATATAAGCATGTACAATATCTCTATTGATAGTACATAGCACATTCTATTGTATACTCGTACATAGCGCATGAAG…
JN085695	509	1	Hg C	AGCCTTCATATAGTTTACT-ATATATCTACCCTACATATATGCAGTACTAATCCAACATAAACATAATGTATGTACATTACATTTTATGGTCTACTTCACGTGTACGTACATAACATTAATGTAACAAGGACATAATATGTATATAGTACATTAGATGGTTTCCCGCATGCATATTAAGCACGTACAT-----------------------------------------------------------------------------CAGTATTAATGTAGTAAGGACATAATATGTATATTGTACATTAAACGATCTTCCCCATGCATATAAGCATGTACAATATTTCTATTGATAGTACATAGCACATTCTATTGTATACCCGTACATAGCGCATGAAG…
JN085688	1409	1	A5	AGCCTTCATATAGTTTACT-GTATATCTACCCTACACATATGCAGTACTAATCCAGCATAAACGTAATGTATGTACATTACATTTTATGATCTACTTCATGTGCACGTACATAATATTAATGTAACAAGGACATAGTATGTATATAGTACATTAAACGATTTTCCACATGCATATTAAGCACGTACAT-----------------------------------------------------------------------------CAGTATTAATGTAACAAGGACATAGTATGTATATTGTACATTAAACGATCTTCCCCATGCATATAAGCATGTATAATGCCTCTATTGGCAGTACATAGTACATTTTACTGCATATTCGTACATGGCACATAAAG…
JN085568	421	1	A5	AGCCTTCATATAGTTTACT-GTATATCTACCCTACACATATGCAGTACTAATCCAGCATAAACGTAATGTATGTACATTACATTTTATGATCTACTTCATGTGCACGTACATAATATTAATGTAACAAGGACATAGTATGTATATAGTACATTAAACGATTTTCCACATGCATATTAAGCACGTACAT-----------------------------------------------------------------------------CAGTATTAATGTAACAAGGACATAGTATGTATATTGTACATTAAACGATCTTCCCCATGCATATAAGCATGTATAATGCCTCTATTGGCAGTACATAGTACATTTTACTGCATATTCGTACATGGCACATAGAG…
JN085540	1202	1	A5	AGCCTTCATATAGTTTACT-GTATATCTACCCTACACATATGCAGTACTAATCCAGCATAAACGTAATGTATGTACATTACATTTTATGATCTACTTCATGTGCACGTACATAATATTAATGTAACAAGGACATAGTATGTATATAGTACATTAAACGATTTTCCACATGCATATTAAGCACGTACAT-----------------------------------------------------------------------------CAATATTAATGTAACAAGGACATAGTATGTATATAGTACATTAAACGATCTTCCCCATGCATATAAGCATGTATAATGCCTCTATTGGCAGTACATAGTACATTTTACTGCATATTCGTACATAGCACATAGAG…
JN085701	1044	1	A5	AGCCTTCATATAGTTTACT-GTATATCTACCCTACACATATGCAGTACTAATCCAGCATAAACGTAATGTATGTACATTACATTTTATGATCTACTTCATGTGCACGTACATAATATTAATGTAACAAGGACATAGTATGTATATAGTACATTAAACGATTTTCCACATGCATATTAAGCACGTACAT-----------------------------------------------------------------------------CAGTATTAATGTAACAAGGACATAGTATGTATATTGTACATTAAACGATCTTCCCCATGCATATAAGCATGTATAATGCTTCTATTGGCAGTACATAGTACATTTTACTGCATATTCGTACATGGCACATAGAG…
JN085619	213	3	A5	AGCCTTCATATAGTTTACT-GTATATCTACCCTACACATATGCAGTACTAATCCAGCATAAACGTAATGTATGTACATTACATTTTATGATCTACTTCATGTGCACGTACATAATATTAATGTAACAAGGACATAGTATGTATATAGTACATTAAACGATTTTCCACATGCATATTAAGCACGTACAT-----------------------------------------------------------------------------CAGTATTAATGTAATAAGGACATAATATGTATACTGTACATTAAACGATCTTCCTCATGCATATAAGCATGTATAATGCTTCTATTGGCAGTACATAGTACATTTTACTGCATACTCGTACATGGCACATAGAG…
JN085846	1566	1	A5	AGCCTTCATATAGTTTACT-GTATATCTACCCTACACATATGCAGTACTAATCCAGCATAAACGTAATGTATGTACATTACATTTTATGATCTACTTCATGTGCACGTACATAATATTAATGTAACAAGGACATAGTATGTATATAGTACATTAAACGATTTTCCACATGCATATTAAGCACGTACAT-----------------------------------------------------------------------------CAGTATTAATGTAATAAGGACATAATATGTATATTGTACATTAAACGATCTTCCCCATGCATATAAGCATGTATAATGCTTCTATTGGCAGTACATAGTACATTTTACTGCATACTCGTACATGGCACATAGAG…
JN085863	540	1	A5	AGCCTTCATATAGTTTACT-GTATATCTACCCTACACATATGCAGTACTAATCCAGCATAAACGTAATGTATGTACATTACATTTTATGATCTACTTCATGTGCACGTACATAATATTAATGTAACAAGGACATAGTATGTATATAGTACATTAAACGATTTTCCACATGCATATTAAGCACGTACAT-----------------------------------------------------------------------------CAGTATTAATGTAATAAGGACATAATATGTATATTGTACATTAAACGATCTTCCCCATGCATATAAGCATGTATAATGCCTCTATTGGCAGTACATAGTACATTTTACTGCATATTCGTACATGGCACATAGAG…
JN085847	1562	1	A5	AGCCTTCATATAGTTTACT-GTATATCTACCCTACACATATGCAGTACTAATCCAGCATAAACGTAATGTATGTACATTACATTTTATGGTCTACTTCATGTGCACGTACATAATATTAATGTAACAAGGACATAGTATGTATATAGTACATTAAACGATTTCCCACATGCATATTAAGCACGTACAT-----------------------------------------------------------------------------CAGTATTAATGTAATAAGGACATAATATGTATATTGTACATTAAACAATCTTCCCCATGCATATAAGCATGTATAATGCCTCTATTGGCAGTACATAGTACATTTTACTGCATATTCGTACATGGCACATAGAG…
JN085634	578	2	A5	AGCCTTCATATAGTTTACT-GTATATCTACCCTACACATATGCAGTACTAATCCAGCATAAACGTAATGTATGTACATTACATTTTATGATCTACTTCATGTGCACGTACATAATATTAATGTAACAAGGACATAGTATGTATATAGTACATTAAACGATTTTCCACATGCATATTAAGCACGTACAT-----------------------------------------------------------------------------CAGTATTAATGTAATAAGGACATAATATGTATATCGTACATTAAACGATCTTCCCCATGCATATAAGCATGTATAATGCCTCTATTGGCAGTACATAGTACATCTTACTGCATATTCGTACATGGCACATAGAG…
JN085635	584	3	A5	AGCCTTCATATAGTTTACTAGTATATCTACCCTACACATATGCAGTACTAATCCAGCATAAACGTAATGTATGTACATTACATTTTATGATCTACTTCATGTGCACGTACATAATATTAATGTAACAAGGACATAGTATGTATATAGTACATTAAACGATTTTCCACATGCATATTAAGCACGTACAT-----------------------------------------------------------------------------CAGTATTAATGTAATAAGGACATAATATGTATATTGTACATTAAACGATCTTCCCCATGCATATAAGCATGTATAATGCCTCTATTGGCAGTACATAGTACATCTTACTGCATATTCGTACATGGCACATAGAG…
JN085612	274	52	A4	AGCCTTCATATAGTTTACT-GTATATCTACCCTACACATATGCAGTACTAATCCAGCATAAACGTAATGTATGTACATTACATTTTATGATCTACTTCATGTGCACGTACATAATATTAATGTAATAAGGACATAGTATGTATATAGTACATTAAACGATTTTCCGCATGCATATTAAGCACGTACAT-----------------------------------------------------------------------------CAGTATTAATGTAATAAGGACATAGTATGTATATTGTACATTAAACGATCTTCCTCATGCATATAAGCATGTACAATGCCTCCATCGGCAGTACATAGTACATTTTACTGCATATTCGTACATGGCACATAGAG…
JN085803	1063	8	A4	AGCCTTCATATAGTTTACT-GTATATCTACCCTACACATATGCAGTACTAATCCAGCATAAACGTAATGTATGTACATTACATTTTATGATCTACTTCATGTGCACGTACATAATATTAATGTAATAAGGACATAGTATGTATATAGTACATTAAACGATTTTCCGCATGCATATTAAGCACGTACAT-----------------------------------------------------------------------------CAGTATTAATGTAATAAGGACATAGTATGTATATTGTACATTAAACGATCTTCCTCATGCATATAAGCATGTACAATGCCTCCATCGGCAGTACATAGTACATTTTACTGCATATTCGTACATGGCACATAGAG…
JN085737	1116	2	A4	AGCCTTCATATAGTTTACT-GTATATCTACCCTACACATATGCAGTACTAATCCAGCATAAACGTAATGTATGTACATTACATTTTATGATCTACTTCATGTGCACGTACATAATATTAATGTAATAAGGACATAGTATGTATATAGTACATTAAACGATTTTCCGCATGCATATTAAGCACGTACAT-----------------------------------------------------------------------------CAGTATTAATGTAATAAGGACATAGTATGTATATTGTACATTAAACGATCTTCCTCATGCATATAAGCATGTACAATGCCTCCATCGGCAGTACATAGCACATTTTACTGCATATTCGTACATGGCACATAGAG…
JN085853	1150	1	A4	AGCCTTCATATAGTTTACT-GTATATCTACCCTACACATATGCAGTACTAATCCAGCATAAACGTAATGTATGTACATTACATTTTATGATCTACTTCATGTGCACGTACATAATATTAATGTAATAAGGACATAGTATGTATATAGTACATTAAACGATTTTCCGCATGCATATTAAGCACGTACAT-----------------------------------------------------------------------------CAGCATTAATGTAATAAGGACATAGTATGTATATTGTACATTAAACGATCTTCCTCATGCATATAAGCATGTACAATGCCTCCATCGGCAGTACATAGTACATTTTACTGCATATTCGTACATGGCACATAGAG…
JN085713	1134	1	A4	AGCCTTCATATAGTTTACT-GTATATCTACCCTACACATATGCAGTACTAATCCAGCATAAACGTAATGTATGTACATTACATTTTATGATCTACTTCATGTGCACGTACATAATATTAATGTAATAAGGACATAGTATGTATATAGTACATTAAACGATTTTCCGCATGCATATTAAGCACGTACAT-----------------------------------------------------------------------------CAGTATTAATGTAATAAGGACATAGTATGTATATCGTACATTAAACGATCTTCCTCATGCATATAAGCATGTACAATGCCTCCATCGGCAGTACATAGTACATTTTACTGCATATTCGTACATGGCACATAGAG…
JN085636	582	3	A4	AGCCTTCATATAGTTTACT-GTATATCTACCCTACACATATGCAGTACTAATCCAGCATAAACGTAATGTATGTACATTACATTTTATGATCTACTTCATGTGCGCGTACATAATATTAATGTAATAAGGACATAGTATGTATATAGTACATTAAACGATTTTCCGCATGCATATTAAGCACGTACAT-----------------------------------------------------------------------------CAGTATTAATGTAATAAGGACATAGTATGTATATTGTACATTAAACGATCTTCCCCATGCATATAAGCATGTACAATGCCTCCATCGGCAGTACATAGTACATTTTACTGCATATTCGTACATGGCACATAGAG…
JN085705	469	1	A4	AGCCTTCATATAGTTTACT-GTATATCTACCCTACACATATGCAGTACTAATCCAGCATAAACGTAATGTATGTACATTACATTTTATGATCTACTTCATGTGCACGTACATAATATTAATGTAATAAGGACATAGTATGTATATAGTACATTAAACGATTTTCCGCATGCATATTAAGCACGTACAT-----------------------------------------------------------------------------CAGTATTAATGTAATAAGGACATAGTATGTATATTGTACATTAAACGATCTTCCCCATGCATATAAGCATGTACAATGCCTCCATCGGCAGTACATAGTACATTTTACTGCATATTCGTACATGGCACATAGAG…
JN085913	678	5	A4	AGCCTTCATATAGTTTACT-GTATATCTACCCTACACATATGCAGTACTAATCCAGCATAAACGTAATGTATGTACATTACATTTTATGATCTACTTCATGTGCACGTACATAATATTAATGTAATAAGGACATAGTATGTATATAGTACATTAAACGATTTTCCGCATGCATATTAAGCACGTACAT-----------------------------------------------------------------------------CAGTATTAATGTAATAAGGACATAGTATGTATATTGTACATTAAACGATCTTCCCCATGCATATAAGCATGTACAATGCCTCCACCGGCAGTACATAGTACATTTCACTGCATATTCGTACATGGCACATAGAG…
JN085569	416	1	A4	AGCCTTCATATAGTTTACT-GTATATCTACCCTACACATATGCAGTACTAATCCAGCATAAACGTAATGTATGTACATTACATTTTATGATCTACTTCATGTGCACGTACATAATATTAATGTAATAAGGACATAGTATGTATATAGTACATTAAACGATTTTCCGCATGCATATTAAGCACGTACAT-----------------------------------------------------------------------------CAGTATTAATGTAATAAGGACATAGTATGTATATTGTACATTAAACGATCTTCCCCATGCATATAAGCATGTACAATGCCTCCACCGGCAGTACATAGTACATTTTACTGCATATTCGTACATGGCACATAGAG…
JN085715	1486	2	A4	AGCCTTCATATAGTTTACT-GTATATCTACCCTACACATATGCAGTACTAATCCAGCATAAACGTAATGTATGTACATTACATTTTATGATCTACTTCATGTGCACGTACATAATATTAATGTAATAAAGACATAGTATGTATATAGTACATTAAACGATTTTCCGCATGCATATTAAGCACGTACAT-----------------------------------------------------------------------------CAGTATTAATGTAATAAGGACATAGTATGTATATTGTACATTAAACGATCTTCCCCATGCATATAAGCATGTACAATGCCTCCACCGGCAGTACATAGTACATTTTACTGCATATTCGTACATGGCACATAGAG…
JN085800	956	1	A4	AGCCTTCATATAGTTTACT-GTATATCTACCCTACACATATGCAGTACTAATCCAGCATAAACGTAATGTATGTACATTACATTTTATGATCTACTTCATGTGCACGTACATAATATTAATGTAATAAGGACATAGTATGTATATAGTACATTAAACGATTTTCCGCATGCATATTAAGCACGTACAT-----------------------------------------------------------------------------CAGTATTAATGTAATAAGGACATAGTATGTATATTGTACATTAAACGATCTTCCCCATGCATATAAGCATGTACAATGCCTCCACCGGCAGTACATAGTACATTTTACTGCATATTCGTACATGGCACATAGAG…
JN085861	350	1	A4	AGCCTTCATATAGTTTACT-GTATATCTACCCTACACATATGCAGTACTAATCCAGCATAAACGTAATGTATGTACATTACATTTTATGATCTACTTCATGTGCACGTACATAATATTAATGTAATAAGGACATAGTATGTATATAGTACATTAAACGATTTTCCGCATGCATATTAAGCACGTACAT-----------------------------------------------------------------------------CAGTATTAATGTAATAAGGACATAGTATGTATATTGTACATTAAACGATCTTCCCCATGCATATAAGCATGTACAATGCCTCCACCGGCAGTACATAGTACATTTTACTGCATATTCGTACATGGCACATAGAG…
JN085706	461	2	A4	AGCCTTCATATAGTTTACT-GTATATCTACCCTACACATATGCAGTACTAATCCAGCATAAACGTAATGTATGTACATTACATTTTATGATCTACTTCATGTGCACGTACATAATATTAATGTAATAAGGACATAGTATGTATATAGTACATTAAACGATTTTCCACATGCATATTAAGCACGTACAT-----------------------------------------------------------------------------CAGTATTAATGTAATAAGGACATAGTATGTATATTGTACATTAAACGATCTTCCCCATGCATATAAGCATGTACAATGCTTCCATCGACAGTACATAGTACATTTTACTGCATATTCGTACATGGCACATAGAG…
JN085542	564	6	A4	AGCCTTCATATAGTTTACT-GTATATCTACCCTACACATATGCAGTACTAATCCAGCATAAACGTAATGTATGTACATTACATTTTATGATCTACTTCATGTGCACGTACATAATATTAATGTAATAAGGACATAGTATGTATATAGTACATTAAACGATTTTCCGCATGCATATTAAGCACGTACAT-----------------------------------------------------------------------------CAGTATTAATGTAATAAGGACATAGTATGTATATTGTACATTAAACGATCTTCCCCATGCATATAAGCATGTACAATGCCTCCATCGGCAGTACATAGTACATTTTACTGCATATTCGTACATGGCACATAGAG…
JN085620	206	7	A4	AGCCTTCATATAGTTTACT-GTATATCTACCCTACACATATGCAGTACTAATCCAGCATAAACGTAATGTATGTACATTACATTTTATGATCTACTTCATGTGCACGTACATAATATTAATGTAATAAAGACATAGTATGTATATAGTACATTAAACGATTTTCCGCATGCATATTAAGCACGTACAT-----------------------------------------------------------------------------CAGTATTAATGTAATAAGGACATAGTATGTATATTGTACATTAAACGATCTTCCCCATGCATATAAGCATGTACAATGCCTCCATCGGCAGTACATAGTACATTTTACTGCATATTCGTACATGGCACATAGAG…
JN085541	1204	1	A4	AGCCTTCATATAGTTTACT-GTATATCTACCCTACACATATGCAGTACTAATCCAGCATAAACGTAATGTATGTACATTACATTTTATGATCTACTTCATGTGCACGTACATAATATTAATGTAATAAAGACATAGTATGTATATAGTACATTAAACGATTTTCCGCATGCATATTAAGCACGTACAT-----------------------------------------------------------------------------CAGTATTAATGTAATAAGGACATAATATGTATATTGTACATTAAACGATCTTCCCCATGCATATAAGCATGTACAATGCCTCCATCGGCAGTACATAGTACATTTTACTGCATATTCGTACATGGCACATAGAG…
JN085639	1500	2	A4	AGCCTTCATATAGTTTACT-GTATATCTACCCTACACATATGCAGTACTAATCCAGCATAAACGTAATGTATGTACATTACATTTTATGATCTACTTCATGTGCACGTACATAATATTAATGTAATAAGGACATAGTATGTATATAGTACATTAAACGATTTCCCGCATGCATATTAAGCACGTACAT-----------------------------------------------------------------------------CAGTATTAATGTAATAAGGACATAGTATGTATATTGTACATTAAACGATCTTCCTCATGCATATAAGCATGTACAATGCCTCCATCGGCAGTACATAGTACATTTTACTGCATATTCGTACATGGCACATAGAG…
JN085533	1582	1	A4	AGCCTTCATATAGTTTACT-GTATATCTACCCTACACATATGCAGTACTAATCCAGCATAAACGTAATGTATGTACATTACATTTTATGATCTACTTCATGTGCACGTACATAATATTAATGTAATAAGGACATAATATGTATATAGTACATTAAACGATTTCCCGCATGCATATTAAGCACGTACAT-----------------------------------------------------------------------------CAGTATTAATGTAATAAGGACATAGTATGTATATTGTACATTAAACGATCTTCCTCATGCATATAAGCATGTACAATGCCTCCATCGGCAGTACATAGTACATTTTACTGCATATTCGTACATGGCACATAGAG…
JN085814	967	1	A4	AGCCTTCATATAGTTTACT-GTATATCTACCCTACACATATGCAGTACTAATCCAGCATAAACGTAATGTATGTACATTACATTTTATGATCTACTTCATGTGCACGTACATAATATTAATGTAATAAGGACATAGTATGTATATAGTACATTAAACGATTTCCCGCATGCATATTAAGCACGTACAT-----------------------------------------------------------------------------CAGTATTAATGTAATAAGGACATAGTATGTATATTGTACATTAAACGATCTTCCCCATGCATATAAGCATGTACAATGCCTCCATCGGCAGTACATAGTACATTTTACTGCATATTCGTACATGGCACATAGAG…
JN085733	1643	5	A4	AGCCTTCATATAGTTTACT-GTATATCTACCCTACACATATGCAGTACTAATCCAGCATAAACGTAATGTATGTACATTACATTTTATGATCTACTTCATGTGCACGTACATAATATTAATGTAATAAGGACATAGTATGTATATAGTACATTAAACGATTTTCCGCATGCATATTAAGCACGTACAT-----------------------------------------------------------------------------CAGTATTAATGTAATAGGGACATAGTATGTATATTGTACATTAAACGATCTTCCTCATGCATATAAGCATGTACAATGCCTCCATCGGCAGTACATAGTACATTTTACTGCATATTCGTACATGGCACATAGAG…
JN085621	214	1	A4	AGCCTTCATATAGTTTACT-GTATATCTACCCTACACATATGCAGTACTAATCCAGCATAAACGTAATGTATGTACATTACATTTTATGATCTACTTCATGTGCACGTACATAATATTAATGTAATAAGGACATAGTATGTATATAGTACATTAAACGATTTTCCGCATGCATATTAAGCACGTACAT-----------------------------------------------------------------------------CAGTATTAATGTAATAGGGACATAGTATGTATATTGTACATTAAACGATCTTCCTCATGCATATAAGCATGTACAATGCCTCCATCGGCAGTACATAGTACATTTTACTGCATATTCGTACATGGCACATAGAG…
JN085643	116	4	A4	AGCCTTCATATAGTTTACT-GTATATCTACCCTACACATATGCAGTACTAATCCAGCATAAACGTAATGTATGTACATTACATTTTATGATCTACTTCATGTGCACGTACATAATATTAATGTAATAAGGACATAGTATGTATATAGTACATTAAACGATTTTCCGCATGCATATTAAGCACGTACAT-----------------------------------------------------------------------------CAGTATTAATGTAATAAGGACATAGTATGTATATTGTACATTAAACGATCTTCCTCATGCATATAAGCATGTACAATGCCTCCATCGGCAGTACATAGTACATTTTACTGCATATTCGTACATGGCACATAGAG…
JN085808	15	1	A4	AGCCTTCATATAGTTTACT-GTATATCTACCCTACACATATGCAGTACTAATCCAGCATAAACGTAATGTATGTACATTACATTTTATGATCTACTTCATGTGCACGTACATAATATTAATGTAATAAGGACATAGTATGTATATAGTACATTAAACGATTTTCCGCATGCATATTAAGCACGTACAT-----------------------------------------------------------------------------CAGTATTAATGTAATAAGGACATAGTATGTATATTGTACATTAAACGATCTTCCTCATGCATATAAGCATGTACAATGCCTCCATCGGCAGTACATAGTACATTTTACTGCATATTCGTACATAGCACATAGAG…
JN085880	1635	1	A4	AGCCTTCATATAGTTTACT-GTATATCTACCCTACACATATGCAGTACTAATCCAGCATAAACGTAATGTATGTACATTACATTTTATGATCTACTTCATGTGCACGTACATAATATTAATGTAATAAGGACATAGTATGTATATAGTACATTAAACGATTTTCCGCATGCATATTAAGCACGTACAT-----------------------------------------------------------------------------CAGTATTAATGTAATAAGGACATAATATGTATATTGTACATTAAACGATCTTCCTCATGCATATAAGCATGTACAATGCCTCCATCGGCAGTACATAGTACATTTTACTGCATATTCGTACATGGCACATAGAG…
JN085746	181	1	A4	AGCCTTCATATAGTTTACT-GTATATCTACCCTACACATATGCAGTACTAATCCAGCATAAACGTAATGTATGTACATTACATTTTATGATCTACTTCATGTGCACGTACATAATATTAATGTAATAAGGACATAGTATGTATATAGTACATTAAACGATTTTCCGCATGCATATTAAGCACGTACAT-----------------------------------------------------------------------------CAGTATTAATGTAATAAGGACATAGTATGTATATTGTACATTAAACGATCTTCCTCATGCATATAAGCATGTACAATGCCTCCATCGGCAGTACATAGTACATTTTACTGCATATTCGTACATGGCACATAGAG…
JN085546	1792	3	A4	AGCCTTCATATAGTTTACT-GTATATCTACCCTACACATATGCAGTACTAATCCAGCATAAACGTAATGTATGTACATTACATTTTATGATCTACTTCATGTACACGTACATAATATTAATGTAATAAGGACATAGTATGTATATAGTACATTAAACGATTTTCCGCATGCATATTAAGCACGTACAT-----------------------------------------------------------------------------CAGTATTAATGTAATAAGGACATAATATGTATATTGTACATTAAACGATCTTCCTCATGCATATAAGCATGTACAATGCCTCCATCGGCAGTACATAGTACATTTTACTGCATATTCGTACATGGCACATAGAG…
JN085771	1163	1	A4	AGCCTTCATATAGTTTACT-GTATATCTACCCTACACATATGCAGTACTAATCCAGCATAAACGTAATGTATGTACATTACATTTTATGATCTACTTCATGTGCACGTACATAATATTAATGTAATAAGGACATAGTATGTATATAGTACATTAAACGATTTTCCGCATGCATATTAAGCACGTACAT-----------------------------------------------------------------------------CAGTATTAATGTAATGAGGACATAATATGTATATTGTACATTAAACGATCTTCCTCATGCATATAAGCATGTACAATGCCTCCATCGGCAGTACATAGTACATTTTACTGCATATTCGTACATGGCACATAGAG…
JN085906	397	1	A4	AGCCTTCATATAGTTTACT-GTATATCTACCCTACACATATGCAGTACTAATCCAGCATAAACGTAATGTATGTACATTACATTTTATGATCTACTTCATGTGCACGTACATAATATTAATGTAATAAGGACATAGTATGTATATAGTACATTAAACGATTTTCCGCATGCATATTAAGCACGTACAT-----------------------------------------------------------------------------CAGTATTAATGTAATAAGGACATAATATGTATATTGTACATTAAACGATCTTCCTCATGCATATAAGCATGTACAACGCCTCCATCGGCAGTACATAGTACATTTTACTGCATATTCGTACATGGCACATAGAG…
JN085591	770	2	A4	AGCCTTCATATAGTTTACT-GTATATCTACCCTACACATATGCAGTACTAATCCAGCATAAACGTAATGTATGTACATTACATTTTATGATCTACTTCATGTGCACGTACATAATATTAATGTAATAAGGACATAGTATGTATATAGTACATTAAACGATTTTCCGCATGCATATTAAGCACGTACAT-----------------------------------------------------------------------------CAGTATTAATGTAATAAGGACATAATATGTATATTGTACATTAAACGATCTTCCTCATGCATATAAGCATGTACAGTGCCTCCATCGGCAGTACATAGTACATTTTACTGCATATTCGTACATGGCACATAAAG…
JN085707	465	1	A4	AGCCTTCATATAGTTTACT-GTATATCTACCCTACACATATGCAGTACTAATCCAGCATAAACGTAATGTATGTACATTACATTTTATGATCTACTTCATGTGCACGTACATAATATTAATGTAATAAGGGCATAGTATGTATATAGTACATTAAACGATTTTCCGCATGCATATTAAGCACGTACAT-----------------------------------------------------------------------------CAGTATTAATGTAATAAGGACATAATATGTATATTGTACATTAAACGATCTTCCTCATGCATATAAGCATGTACAATGCCTCCATCGGCAGTACATAGTACATTTTACTGCATATTCGTACATGGCACATAGAG…
JN085821	1286	1	A4	AGCCTTCATATAGTTTACT-GTATATCTACCCTACACATATGCAGTACTAATCCAGCATAAACGTAATGTATGTACATTACATTTTATGATCTACTTCATGTGCACGTACATAATATTAATGTAATAAGGACATAGTATGTATATAGTACATTAAACGATTTTCCGCATGCATATTAAGCACGTACAT-----------------------------------------------------------------------------CAGTATTAATGTAATAAGGACATAATATGTATATTGTACATTAAACGATCTTCCTCATGCATATAAGCATGTACAATGCCTCCATCGGCAGTACATAGTACATTTTACTGCATATTCGTACATGGCACATAGAG…
JN085822	1280	33	A4	AGCCTTCATATAGTTTACT-GTATATCTACCCTACACATATGCAGTACTAATCCAGCATAAACGTAATGTATGTACATTACATTTTATGATCTACTTCATGTGCACGTACATAATATTAATGTAATAAGGACATAGTATGTATATAGTACATTAAACGATTTTCCGCATGCATATTAAGCACGTACAT-----------------------------------------------------------------------------CAGTATTAATGTAATAAGGACATAATATGTATATTGTACATTAAACGATCTTCCTCATGCATATAAGCATGTACAATGCCTCCATCGGCAGTACATAGTACATTTTACTGCATATTCGTACATGGCACATAGAG…
JN085689	1412	1	A4	AGCCTTCATATAGTTTACT-GTATATCTACCCTACACATATGCAGTACTAATCCAGCATAAACGTAATGTATGTACATTACATTTTATGATCTACTTCATGTGCACGTACATAATATTAATGTAATAAGGACATAGTATGTATATAGTACATTAAACGATTTTCCGCATGCATATTAAGCACGTACAT-----------------------------------------------------------------------------CAGTATTAATGTAATAAGGACATAATATGTATATTGTACATTAAACGATCTTCCTCATGCATATAAGCATGTACAATGCCTCCATCGGCAGTACATAGTACATTTTACTGCATATTCGTACATGGCACATAGAG…
JN085690	1423	1	A4	AGCCTTCATATAGTTTACT-GTATATCTACCCTACACATATGCAGTACTAATCCAGCATAAACGTAATGTATGTACATTACATTTTATGATCTACTTCATGTGCACGTACATAATATTAATGTAATAAGGACATAGTATGTATATAGTACATTAAACGATTTTCCGCATGCATATTAAGCACGTATAT-----------------------------------------------------------------------------CAGTATTAATGTAATAAGGACATAATATGTATATTGTACATTAAACGATCTTCCTCATGCATATAAGCATGTACAATGCCTCCATCGGCAGTACATAGTACATTTTACTGCATATTCGTACATGGCACATAGAG…
JN085772	1170	1	A4	AGCCTTCATATAGTTTACT-GTATATCTACCCTACACATATGCAGTACTAATCCAGCATAAACGTAATGTATGTACATTACATTTTATGATCTACTTCATGTGCACGTACATAATATTAATGTAATAAGGACATAGTATGTATATAGTACATTAAACGATTTTCCGCATGCATATTAAGCACGTACAT-----------------------------------------------------------------------------CAGTATTAATGTAATAAGGACATAATATGTATATTGTACATTAAACGATCTTCCTCATGCATATAAGCATGTACAATGCCTCCATCGACAGTACATAGTACATTTTACTGCATATTCGTACATGGCACATAGAG…
JN085931	253	2	A4	AGCCTTCATATAGTTTACT-GTATATCTACCCTACACATATGCAGTACTAATCCAGCATAAACGTAATGTATGTACATTACATTTTATGATCTACTTCATGTGCACGTACATAATATTAATGTAATAAGGACATAGTATGTATATAGTACATTAAACGATTTTCCGCATGCATATTAAGCACGTACAT-----------------------------------------------------------------------------CAGTATTAATGTAATAAGGACATAATATGTATATTGTACATTAAACGATCTTCCTCATGCATATAAGCATGTACAATGCCTCCATCGGCAGTACATAGTACATTTTACTGCATATTCGTACATGGCACATAGAG…
JN085708	470	2	A4	AGCCTTCATATAGTTTACT-GTATATCTACCCTACACATATGCAGTACTAATCCAGCATAAACGTAATGTATGTACATTACATTTTATGATCTACTTCATGTGCACGTACATAATATTAATGTAATAAAGACATAGTATGTATATAGTACATTAAACGATTTTCCGCATGCATATTAAGCACGTACAT-----------------------------------------------------------------------------CAATATTAATGTAATAAGGACATAATATGTATATTGTACATTAAACGATCTTCCTCATGCATATAAGCATGTACAATGCCTCCATCGGCAGTACATAGTACATTTTATTGCATATTCGTACATGGCACATAGAG…
JN085652	128	4	A4	AGCCTTCATATAGTTTACT-GTATATCTACCCTACACATATGCAGTACTAATCCAGCATAAACGTAATGTATGTACATTACATTTTATGATCTACTTCATGTGCACGTACATAATATTAATGTAATAAAGACATAGTATGTATATAGTACATTAAACGATTTTCCGCATGCATATTAAGCACGTACAT-----------------------------------------------------------------------------CAATATTAATGTAATAAGGACATAATATGTATATTGTACATTAAACGATCTTCCTCATGCATATAAGCATGCACAATGCCTCCATCGGCAGTACATAGTACATTTTATTGCATATTCGTACATGGCACATAGAG…
JN085761	83	1	A4	AGCCTTCATATAGTTTACT-GTATATCTACCCTACACATATGCAGTACTAATCCAGCATAAACGTAATGTATGTACATTACATTTTATGATCTACTTCATGTGCACGTACATAATATTAATGTAATAAAGACATAGTATGTATATAGTACATTAAACGATTTTCCGCATGCATATTAAGCACGTACAT-----------------------------------------------------------------------------CAATATTAATGTAATAAGGACATAATATGTATATTGTACATTAAACGATCTTCCTCATGCATATAAGCATGCACAATGCCTCCATCGGCAGTACATAGTACATTTTATTGCATATTCGTACATGGCACATAGAG…
JN085833	1580	11	A4	AGCCTTCATATAGTTTACT-GTATATCTACCCTACACATATGCAGTACTAATCCAGCATAAACGTAATGTATGTACATTACATTTTATGATCTACTTCATGTGCACGTACATAATATTAATGTAATAAAGACATAGTATGTATATAGTACATTAAACGATTTTCCGCATGCATATTAAGCACGTACAT-----------------------------------------------------------------------------CAATATTAATGTAATAAGGACATAGTATGTATATCGTACATTAAACGATCTTCCTCATGCATATAAGCATGCACAATGCCTCCATCGGCAGTACATAGTACATTTTATTGCATATTCGTACATGGTACATAGAG…
JN085760	1307	1	A4	AGCCTTCATATAGTTTACT-GTATATCTACCCTACACATATGCAGTACTAATCCAGCATAAACGTAATGTATGTACATTACATTTTATGATCTACTTCATGTGCACGTACATAATATTAATGTAATAAAGACATAGTATGTATATAGTACATTAAACGATTTTCCGCATGCATATTAAGCACGTACAT-----------------------------------------------------------------------------CAATATTAATGTAATAAGGACATAGTATGTATATCGTACATTAAACGATCTTCCTCATGCATATAAGCATGCACAATGCCTCCATTGGCAGTACATAGTACATTTTATTGCATATTCGTACATGGTACATAGAG…
JN085793	1287	1	A4	AGCCTTCATATAGTTTACT-GTATATCTACCCTACACATATGCAGTACTAATCCAGCATAAACGTAATGTATGTACATTACATTTTATGATCTACTTCATGTGCACGTACATAATATTAATGTAATAAAGACATAGTATGTATATAGTACATTAAACGATTTTCCGCATGCATATTAAGCACGTACAT-----------------------------------------------------------------------------CAATATTAATGTAATAAGGACATAGTATGTATATTGTACATTAAACGATCTTCCTCATGCATATAAGCATGCACAATGCCTCCATCGGCAGTACATAGTACATTTTATTGCATATTCGTACATGGTACATAGAG…
JN085732	715	1	A4	AGCCTTCATATAGTTTACT-GTATATCTACCCTACACATATGCAGTACTAATCCAGCATAAACGTAATGTATGTACATTACATTTTATGATCTACTTCATGTGCACGTACATAATATTAATGTAATAAAGACATAGTATGTATATAGTACATTAAACGATTTTCCGCATGCATATTAAGCACGTACAT-----------------------------------------------------------------------------CAATATTAATGTAATAAGGACATAGTATGTATATCGTACATTAAACGATCTTCCTCATGCATATAAGCATGCACAATGCCTCCATCGGCAGTACATAGTACATTTTATTGCATATTCGTACATGGCACATAGAG…
JN085823	1267	4	A4	AGCCTTCATATAGTTTACT-GTATATCTACCCTACACATATGCAGTACTAATCCAGCATAAACGTAATGTATGTACATTACATTTTATGATCTACTTCATGTGCACGTACATAATATTAATGTAATAAAGACATAGTATGTATATAGTACATTAAACGATTTTCCGCATGCATATTAAGCACGTACAT-----------------------------------------------------------------------------CAATATTAATGTAATAAGGACATAGTATGTATATTGTACATTAAACGATCTTCCTCATGCATATAAGCATGCACAATGCCTCCATCGGCAGTACATAGTACATTTTATTGCATATTCGTACATGGCACATAGAG…
JN085946	288	1	A4	AGCCTTCATATAGTTTACT-GTATATCTACCCTACACATATGCAGTACTAATCCAGCATAAACGTAATGTATGTACATTACATTTTATGATCTACTTCATGTGCACGTACATAATATTAATGTAATAAAGACATAGTATGTATATAGTACATTAAACGATTTTCCGCATGCATATTAAGCACGTACAT-----------------------------------------------------------------------------CAATATTAATGTAATAAGGACATAGTATGTATATTGTACATTAAACGATCTTCCCCATGCATATAAGCATGCACAATGCCTCCATCGGCAGTACATAGTACATTTTATTGCATATTCGTACATGGCACATAGAG…
JN085914	665	1	A4	AGCCTTCATATAGTTTACT-GTATATCTACCCTACACATATGCAGTACTAATCCAGCATAAACGTAATGTATGTACATTACATTTTATGATCTACTTCATGTGCACGTACATAATATTAATGTAATAAAGACATAGTATGTATATAGTACATTAAACGATTTTCCGCATGCATATTAAGCACGTACAT-----------------------------------------------------------------------------CAATATTAATGTAATAAGGACATAGTATGTATATTGTACATTAAACGATCTTCCCCATGCATATAAGCATGCACAATGCCTCCATCGACAGTACATAGTACATTTTATTGCATATTCGTACATGGCACATAGAG…
JN085896	1506	1	A4	AGCCTTCATATAGTTTACT-GTATATCTACCCTACACATATGCAGTACTAATCCAGCATAAACGTAATGTATGTACATTACATTTTATGATCTACTTCATGTGCACGTACATAATATTAATGTAATAAAGACATAATATGTATATAGTACATTAAACGATTTTCCACATGCATATTAAGCACGTACAT-----------------------------------------------------------------------------CAATATTAATGTAATAAGGACATAGTATGTATATTGTACATTAAACGATCTTCCTCATGCATATAAGCATGTACAATGCCTCCATCGGCAGTACATAGTACATTTTATTGCATATTCGTACATGGCACATAGAG…
JN085587	643	2	A4	AGCCTTCATATAGTTTACT-GTATATCTACCCTACACATATGCAGTACTAATCCAGCATAAACGTAATGTATGTACATTACATTTTATGATCTACTTCATGTGCACGTACATAATATTAATGTAATAAAGACATAGTATGTATATAGTACATTAAACGATTTTCCGCATGCATATTAAGCACGTACAT-----------------------------------------------------------------------------CAATATTAATGTAATAAGGACATAGTATGTATATTGTACATTAAACGATCTTCCTCATGCATATAAGCATGCACAATGCCTTCATCGACAGTACATAGTACATTTTACTGCATATTCGTACATGGCACATAGAG…
JN085588	629	1	A4	AGCCTTCATATAGTTTACT-GTATATCTACCCTACACATATGCAGTACTAATCCAGCATAAACGTAATGTATGTACATTACATTTTATGATCTACTTCATGTGCACGTACATAATATTAATGTAATAAAGACATAGTATGTATATAGTACATTAAACGATTTTCCGCATGCATATTAAGCACGTACAT-----------------------------------------------------------------------------CAATATTAATGTAATAAGGACATAGTATGTATATTGTACATTAAACGATCTTCCCCATGCATATAAGCATGCACAATGCCTTCATCGACAGTACATAGTACATTTTACTGCATATTCGTACATGGCACATAGAG…
JN085824	1268	1	A4	AGCCTTCATATAGTTTACT-GTATATCTACCCTACACATATGCAGTACTAATCCAGCATAAACGTAATGTATGTACATTACATTTTATGATCTACTTCATGTGCACGTACATAATATTAATGTAATAAAGACATAGTATGTATATAGTACATTAAACGATTTTCCGCATGCATATTAAGCACGTACAT-----------------------------------------------------------------------------CAATATTAATGTAATAAGGACATAGTATGTATATTGTACATTAAACGATCTTCCTCATGCATATAAGCATGCACAATGCCTCCATCGGCAGTACATAGTACATTTTATTGCATATTCGTACATGGCACATAGAG…
JN085693	776	1	A4	AGCCTTCATATAGTTTACT-GTATATCTACCCTACACATATGCAGTACTAATCCAGCATAAACGTAATGTATGTACATTACATTTTATGATCTACTTCATGTGCACGTACATAATATTAATGTAATAAAGACATAGTATGTATATAGTACATTAAACGATTTTCCGCATGCATATTAAGCACGTACAT-----------------------------------------------------------------------------CAATATTAATGTAATAAGGACATAGTATGTATATCGTACATTAAACGATCTTCCTCATGCATATAAGCATGTACAATGCCTCCATCGGCAGTACATAGTACATTTTACTGCATATTCGTACATGGCACATAGAG…
JN085935	1013	1	A4	AGCCTTCATATAGTTTACT-GTATATCTACCCTACACATATGCAGTACTAATCCAGCATAAACGTAATGTATGTACATTACATTTTATGATCTACTTCATGTGCACGTACATAATATTAATGTAATAAGGACATAGTATGTATATAGTACATTAAACGATTTTCCACATGCATATTAAGCACGTACAT-----------------------------------------------------------------------------CAATATTAATGTAATAAGGACATAGTATGTATATTGTACATTAAACGATCTTCCTCATGCATATAAGCATGTACAATGCCTCCATCGGCAGTACATAGTACATTTTACTGCATATTCGTACATGGCACATAGAG…
JN085557	1883	9	A4	AGCCTTCATATAGTTTACT-GTATATCTACCCTACACATATGCAGTACTAATCCAGCATAAACGTAATGTATGTACATTACATTTTATGATCTACTTCATGTGCACGTACATAATATTAATGTAATAAGGACATAGTATGTATATAGTACATTAAACGATTTTCCGCATGCATATTAAGCACGTACAT-----------------------------------------------------------------------------CAATATTAATGTAATAAGGACATAGTATGTATATTGTACATTAAACGATCTTCCTCATGCATATAAGCATGTACAATGCCTCCATCGGCAGTACATAGTACATTTTACTGCATATTCGTACATGGCACATAGAG…
JN085644	119	4	A4	AGCCTTCATATAGTTTACT-GTATATCTACCCTACACATATGCAGTACTAATCCAGCATAAACGTAATGTATGTACATTACATTTTATGATCTACTTCATGTGCACGTACATAATATTAATGTAATAAGGACATAGTATGTATATAGTACATTAAACGATTTTCCGCATGCATATTAAGCACGTACAT-----------------------------------------------------------------------------CAGTATTAATGTAATAAGGACATAGTATGTATATTGTACATTAAACGATCTCCCTCATGCATATAAGCATGTACAATGCCTCCATCGACAGTACATAGTACATTTTACTGCATATTCGTACATGGCACATAGAG…
JN085726	1829	1	A4	AGCCTTCATATAGTTTACT-GTATATCTACCCTACACATATGCAGTACTAATCCAGCATAAACGTAATGTATGTACATTACATTTTATGATCTACTTCATGTGCACGTACATAATATTAATGTAATAAGGACATAGTATGTATATAGTACATTAAACGATTTTCCGCATGCATATTAAGCACGTACAT-----------------------------------------------------------------------------CAGTATTAATGTAATAAGGACATAGTATGTATATCGTACATTAAACGATCTCCCTCATGCATATAAGCATGTACAATGCCTCCATCGACAGTACATAGTACATTTTACTGCATATTCGTACATGGCACATAGAG…
JN085685	728	1	A4	AGCCTTCATATAGTTTACT-GTATATCTACCCTACACATATGCAGTACTAATCCAGCATAAACGTAATGTATGTACATTACATTTTATGATCTACTTCATGTGCACGTACATAATATTAATGTAATAAGGACATAGTATGTATATAGTACATTAAACGATTTTCCGCATGCATATTAAGCACGTACAT-----------------------------------------------------------------------------CAGTATTAATGTAATAAGGACATAGTATGTATATTGTACATTAAACGATCTTCCTCATGCATATAAGCATGTACAATGCCTCCATCGACAGTACATAGTACATTTTACTGCATATTCGTACATGGCACATAGAG…
JN085610	1364	1	A4	AGCCTTCATATAGTTTACT-GTATATCTACCCTACACATATGCAGTACTAATCCAGCATAAACGTAATGTATGTACATTACATTTTATGATCTACTTCATGTGCACGTACATAATATTAATGTAATGAGGACATAGTATGTATATAGTACATTAAACGATTTTCCGCATGCATATTAAGCACGTACAT-----------------------------------------------------------------------------CAGTATTAATGTAATAAGGACATAGTATGTATATTGTACATTAAACGATCTTCCTCATGCATATAAGCATGTACAATGCCTCCATCGGCAGTACATAGTACATTTTACTGCATATTCGTACATGGCACATAGGG…
JN085727	1830	10	A4	AGCCTTCATATAGTTTACT-GTATATCTACCCTACACATATGCAGTACTAATCCAGCATAAACGTAATGTATGTACATTACATTTTATGATCTACTTCATGTGCACGTACATAATATTAATGTAATGAGGACATAGTATGTATATAGTACATTAAACGATTTTCCGCATGCATATTAAGCACGTACAT-----------------------------------------------------------------------------CAGTATTAATGTAATAAGGACATAGTATGTATATTGTACATTAAACGATCTTCCTCATGCATATAAGCATGTACAATGCCTCCATCGGCAGTACATAGTACATTTTACTGCATATTCGTACATGGCACATAGAG…
JN085749	939	1	A4	AGCCTTCATATAGTTTACT-GTATATCTACCCTACACATATGCAGTACTAATCCAGCATAAACGTAATGTATGTACATTACATTTTATGATCTACTTCATGTGCACGTACATAATATTAATGTAATGAGGACATAGTATGTATATAGTACATTAAACGATTTTCCGCATGCATATTAAGCACGTACAT-----------------------------------------------------------------------------CAGTATTAATGTAATAAGGACATAGTATGTATATTGTACATTAAACGATCTTCCTCATGCATATAAGCATGTACAATGCCTCCATCGGCAGTACATAGTACATTTTACTGCATATTCGTCCTGGGCACATAGAG…
JN085528	1617	4	A4	AGCCTTCATATAGTTTACT-GTATATCTACCCTACACATATGCAGTACTAATCCAGCATAAACGTAATGTATGTACATTACATTTTATGATCTACTTCATGTGCACGTACATAATATTAATGTAATAAGGACATAGTATGTATATAGTACATTAAACGATTTTCCGCATGCATATTAAGCACGTACAT-----------------------------------------------------------------------------CAGTATTAATGTAATAAGGACATAGTATGTATATTGTACATTAAACGATCTTCCTCATGCATATAAGCATGTACAATGCCTCCATCGGCAGTACATAGTACATTTTACTGCATATTCGTACATGGCACATAGAG…
JN085628	1426	6	A4	AGCCTTCATATAGTTTACT-GTATATCTACCCTACACATATGCAGTACTAATCCAGCATAAACGTAATGTATGTACATTACATTTTATGATCTACTTCATGTGCACGTACATAATATTAATGTAATAAGGACATAGTATGTATATAGTACATTAAACGATTTTCCGCATGCATATTAAGCACGTACAT-----------------------------------------------------------------------------CAGTATTAATGTAATAAGGACATAGTATGTATATTGTACATTAAACGATCTTCCTCATGCATATAAGCATGTACAATGCCTCCATCGGCAGTACATAGTACATTTTACTGCATATTCGTACATGGCACATAGAG…
JN085873	1713	3	A4	AGCCTTCATATAGTTTACT-GTATATCTACCCTACACATATGCAGTACTAATCCAGCATAAACGTAATGTATGTACATTACATTTTATGATCTACTTCATGTGCACGTACATAATATTAATGTAATAAGGACATAGTATGTATATAGTACATTAAACGATTTTCCGCATGCATATTAAGCACGTACAT-----------------------------------------------------------------------------CAGTATTAATGTAATAAGGACATAGTATGTATATTGTACATTAAACGATCTTCCTCATGCATATAAGCATGTACAATGCCTCCATCAGCAGTACATAGTACATTTTACTGCATATTCGTACATGGCACATAGAG…
JN085662	603	1	A4	AGCCTTCATATAGTTTACT-GTATATCCACCCTACACATATGCAGTACTAATCCAGCATAAACGTAATGTATGTACATTACATTTTATGATCTACTTCATGTGCACGTACATAATATTAATGTAATAAGGACATAGTATGTATATAGTACATTAAACGATTTTCCGCATGCATATTAAGCACGTACAT-----------------------------------------------------------------------------CAGTATTAATGTAATAAGGACATAGTATGTATATTGTACATTAAACGATCTTCCTCATGCATATAAGCATGTACAATGCCTCCATCGGCAGTACATAGTACATTTTACTGCATATTCGTACATGGCACATAGAG…
JN085909	281	46	A4	AGCCTTCATATAGTTTACT-GTATATCTACCCTACACATATGCAGTACTAATCCAGCATAAACGTAATGTATGTACATTACATTTTATGATCTACTTCATGTGCACGTACATAATATTAATGTAATAAGGACATAGTATGTATATAGTACATTAAACGATTTTCCGCATGCATATTAAGCACGTACAT-----------------------------------------------------------------------------CAGTATTAATGTAATAAGGACATAGTATGTATATTGTACATTAAACGATCTTCCTCATGCATATAAGCATGTACAATGCCTCCATCGGCAGTACATAGTACATTTTACTGCATATTCGTACATGGCACATAGAG…
JN085574	1869	2	A4	AGCCTTCATATAGTTTACT-GTATATCTACCCTACACATATACAGTACTAATCCAGCATAAACGTAATGTATGTACATTACATTTTATGATCTACTTCATGTGCACGTACATAATATTAATGTAATAAGGACATAGTATGTATATAGTACATTAAACGATTTTCCGCATGCATATTAAGCACGTACAT-----------------------------------------------------------------------------CAGTATTAATGTAATAAGGACATAGTATGTATATTGTACATTAAACGATCTTCCTCATGCATATAAGCATGTACAATGCCTCCATCGGCAGTACATAGTACATTTTACTGCATATTCGTACATGGCACATAGAG…
JN085889	651	1	A4	AGCCTTCATATAGTTTACT-GTATATCTACCCTACACATATGCAGTACTAATCCAGCATAAACGTAATGTATGTACATTACATTTTATGATCTACTTCATGTGCACGTACATAATATTAATGTAATAAGGACATAGTATGTATATAGTACATTAAACGATTTTCCGCATGCATATTAAGCACGTACAT-----------------------------------------------------------------------------CAGTATTAATGTAATAAGGACATAGTATGTATATTGTACATTAAACGATCTTCCTCATGCATATAAGCATGTACAATGCCTCCATCGGCAGTACATAGTACATCTTACTGCATATTCGTACATGGCACATAGAG…
JN085640	1498	2	A4	AGCCTTCATATAGTTTACT-GTATATCTACCCTACACATATGCAGTACTAATCCAGCATAAACGTAATGTATGTACATTACATTTTATGATCTACTTCATGTGCACGTACATAATATTAATGTAATAAGGACATAGTATGTATATAGTACATTAAACGATTTTCCGCATGCATATTAAGCACGTACAT-----------------------------------------------------------------------------CAGTATTAATGTAATAAAGACATAGTATGTATATTGTACATTAAACGATCTTCCTCATGCATATAAGCATGTACAATGCCTCCATCGGCAGTACATAGTACATTCTACTGCATATTCGTACATGGCACATAGAG…
JN085759	1729	2	A4	AGCCTTCATATAGTTTACT-GTATATCTACCCTACACATATGCAGTACTAATCCAGCATAAACGTAATGTATGTACATTACATTTTATGATCTACTTCATGTGTACGTACATAATATTAATGTAATAAGGACATAGTATGTATATAGTACATTAAACGATTTTCCGCATGCATATTAAGCACGTACAT-----------------------------------------------------------------------------CAGTATTAATGTAATAAGGACATAGTATGTATATTGTACATTAAACGATCTTCCTCATGCATATAAGCATGTACAATGCCTCCATCGGCAGTACATAGTACATTTTACTGCATACTCGTACATGGCACATAGAG…
JN085570	418	1	A4	AGCCTTCATATAGTTTACT-GTATATCTACCCTACACATATGCAGTACTAATCCAGCATAAACGTAATGTATGTACATTACATTTTATGATCTACTTCATGTGCACGTACATAATATTAATGTAATAAGGACATAGTATGTATATAGTACATTAAACGATTTTCCGCATGCATATTAAGCACGTACAT-----------------------------------------------------------------------------CAGTATTAATGTAATAAGGACATAGTATGTATATTGTACATTAAACGATCTTCCTCATGCATATAAGCATGTACAATGCCTCCATCGGCAGTACATAGTACATTTTACTGCATACTCGTACATGGCACATAGAG…
JN085762	810	20	A4	AGCCTTCATATAGTTTACT-GTATATCTACCCTACACATATGCAGTACTAATCCAGCATAAACGTAATGTATGTACATTACATTTTATGATCTACTTCATGTGTACGTACATAATATTAATGTAATAAGGACATAGTATGTATATAGTACATTAAACGATTTTCCGCATGCATATTAAGCACGTACAT-----------------------------------------------------------------------------CAGTATTAATGTAATAAGGACATAGTATGTATATTGTACATTAAACGATCTTCCTCATGCATATAAGCATGTACAATGCCTCCATCGGCAGTACATAGTACATTTTACTGCATATTCGTACATGGCACATAGAG…
JN085742	592	6	A4	AGCCTTCATATAGTTTACT-GTATATCTACCCTACACATATGCAGTACTAATCCAGCATAAACGTAATGTATGTACATTACATTTTATGATCTACTTCATGTGCACGTACATAATATTAATGTAATAAGGACATAGTATGTATATAGTACATTAAACGATTTTCCGCATGCATATTAAGCACGTACAT-----------------------------------------------------------------------------CAGTATTAATGTAATAAGGACATAGTATGTATATTGTACATTAAACGATCTTCCTCATGCATATAAGCATGTACAATGTCTCCATCGGCAGTACATAGTACATTTTACTGCATATTCGTACATGGCACATAGAG…
JN085775	163	1	A4	AGCCTTCATATAGTTTACT-GTATATCTACCCTACACATATGCAGTACTAATCCAGCATAAACGTAATGTATGTACATTACATTTTATGATCTACTTCATGTGCGCGTACATAATATTAATGTAATAAGGACATAGTATGTATATAGTACATTAAACGATTTTCCGCATGCATATTAAGCACGTACAT-----------------------------------------------------------------------------CAGTATTAATGTAATAAGGACATAATATGTATATTGTACATTAAACGATCTTCCTCATGCATATAAGCATGTACAATGTCTCCATCGGCAGTACATAGTACATTTTACTGCATATTCGTACATGGCACATAGAG…
JN085867	1753	11	A4	AGCCTTCATATAGTTTACT-GTATATCTACCCTACACATATGCAGTACTAATCCAGCATAAACGTAATGTATGTACATTACATTTTATGATCTACTTCATGTGCGCGTACATAATATTAATGTAATAAGGACATAGTATGTATATAGTACATTAAACGATTTTCCGCATGCATATTAAGCACGTACAT-----------------------------------------------------------------------------CAGTATTAATGTAATAAGGACATAGTATGTATATTGTACATTAAACGATCTTCCTCATGCATATAAGCATGTACAATGCCTCCATCGGCAGTACATAGTACATTTTACTGCATATTCGTACATGGCACATAGAG…
JN085881	1627	4	A4	AGCCTTCATATAGTTTACT-GTATATCTACCCTACACATATGCAGTACTAATCCAGCATAAACGTAATGTATGTACATTACATTTTATGATCTACTTCATGTGCACGTACATAATATTAATGTAATAAGGACATAGTATGTATATAGTACATTAAACGATTTTCCGCATGCATATTAAGCACGTACAT-----------------------------------------------------------------------------CAGTATTAATGTAATAAGGACATAGTATGTATATTGTACATTAAACGATCTTCCTCATGCATATAAGCATGTACAATGCCTCCATCGGCAGTACATAGTACATTTTACTGCATATTCGTACATGGCACATAGAG…
JN085942	269	1	A4	AGCCTTCATATAGTTTACT-GTATATCTACCCTACACATATGCAGTACTAATCCAGCATAAACGTAATGTATGTACATTACATTTTATGATCTACTTCATGTGCACGTACATAATATTAATGTAATAAGGACATAGTATGTATATAGTACATTAAACGATTTTCCGCATGCATATTAAGCACGTACAT-----------------------------------------------------------------------------CAGTATTAATGTAATAAGGACATAGTATGTATATTGTACATTAAACGATCTTCCTCATGCATATAAGCATGTACAATGCTTCCATCGGCAGTACATAGTACATTTTACTGCATATTCGTACATGGCACATAGAG…
JN085571	432	1	A4	AGCCTTCATATAGTTTACT-GTATATCTACCCTACACATATGCAGTACTAATCCAGCATAAACGTAATGTATGTACATTACATTTTATGATCTACTTCATGTGCACGTACATAATATTAATGTAATAAGGACATAGTATGTATATAGTACATTAAATGATTTTCCGCATGCATATTAAGCACGTACAT-----------------------------------------------------------------------------CAGTATTAATGTAATAAGGACATAGTATGTATATTGTACATTAAACGATCTTCCTCATGCATATAAGCATGCACAATGCTTCCATCGGCAGTACATAGTACATTTTACTGCATATTCGTACATGGCACATAGAG…
JN085763	1109	5	A4	AGCCTTCATATAGTTTACT-GTATATCTACCCTACACATATGCAGTACTAATCCAGCATAAACGTAATGTATGTACATTACATTTTATGATCTACTTCATGTGCACGTACATAATATTAATGTAATAAGGACATAGTATGTATATAGTACATTAAACGATTTTCCGCATGCATATTAAGCACGTACAT-----------------------------------------------------------------------------CAGTATTAATGTAATAAGGACATAGTATGTATATTGTACATTAAACGATCTTCCTCATGCATATAAGCATGTACAATGCTTCCATCGGCAGTACATAGTACATTTTACTGCATATTCGTACATGGCACATAGAG…
JN085747	172	21	A5	AGCCTTCATATAGTTTACT-GTATATCTACCCTACACATATGCAGTACTAATCCAGCATAAACGTAATGTATGTACATTACATTTTATGATCTACTTCATGTGCACGTACATAACATTAATGTAACAAGGACATAGTATGTATATAGTACATTAAACGATTTTCCACATGCATATTAAGCACGTACAT-----------------------------------------------------------------------------CAGTATTAATGTAATAAGGACATAATATGTATATTGTACATTAAACGATCTTCCTCATGCATATAAGCATGTATAATGCCTCTATTGGCAGTACATAGTACATTTTACTGCATATTCGTACATGGCACATAGAG…
JN085696	498	3	A5	AGCCTTCATATAGTTTACT-GTATATCTACCCTACACATATGCAGTACTAATCCAGCATAAACGTAATGTATGTACATTACATTTTATGATCTACTTCATGTGCACGTACATAACATTAATGTAACAAGGACATAGTATGTATATAGTACATTAAACGATTTTCCACATGCATATTAAGCACGTACAT-----------------------------------------------------------------------------CAGTATTAATGTAATAAGGACATAATATGTATATTGTACATTAAACGATCTTCCTCATGCATATAAGCATGTATAATGCCTCTATTGGCAGTACATAGTACATTTTACTGCATACTCGTACATGGCACATAGAG…
JN085781	103	2	A5	AGCCTTCATATAGTTTACT-GTATATCTACCCTACACATATGCAGTACTAATCCAGCATAAACGTAATGTATGTACATTACATTTTATGATCTACTTCATGTGCACGTACATAACATTAATGTAACAAGGACATAGTATGTATATAGTACATTAAACGATTTTCCACATGCATATTAAGCACGTACAT-----------------------------------------------------------------------------CAGTATTAATGTAATAAGGACATAATATGTATATCGTACATTAAACGATCTCCCTCATGCATATAAGCATGTATAATGCCTCTATTGGCAGTACATAGTACATTTTACTGCATATTCGTACATGGCACATAGAG…
JN085782	89	1	A5	AGCCTTCATATAGTTTACT-GTATATCTACCCTACACATATGCAGTACTAATCCAGCATAAACGTAATGTATGTACATTACATTTTATGATCTACTTCATGTGCACGTACATAACATTAATGTAACAAGGACATAGTATGTATATAGTACATTAAACGATTTTCCACATGCATATTAAGCACGTACAT-----------------------------------------------------------------------------CAGTATTAATGTAATAAGGACATAATATGTATATCGTACATTAAACGATCTCCCTCATGCATATAAGCATGTATAATGCCTCTATTGGCAGTACATGGTACATTTTACTGCATATTCGTACATGGCACATAGAG…
JN085818	857	1	A5	AGCCTTCATATAGTTTACT-GTATATCTACCCTACACATATGCAGTACTAATCCAGCATAAACGTAATGTATGTACATTACATTTTATGATCTACTTCATGTGCACGTACATAACATTAATGTAATAAGGACATAGTATGTATATAGTACATTAAACGATTTTCCACATGCATATTAAGCACGTACAT-----------------------------------------------------------------------------CAGTATTAATGTAATAAGGACATAATATGTATATCGTACATTAAACGATCTTCCTCATGCATATAAGCATGTATAATGCCTCTATTGGCAGTACATAGTACATTTTACTGCATATTCGTACATGGCACATAGAG…
JN085932	242	3	A5	AGCCTTCATATAGTTTACT-GTATATCTACCCTACACATATGCAGTACTAATCCAGCATAAACGTAATGTATGTACATTACATTTTATGATCTACTTCATGTGCACGTACATAATATTAATGTAACAAGGACATAGTATGTATATAGTACATTAAACGATTTTCCACATGCATATTAAGCACGTACAT-----------------------------------------------------------------------------CAGTATTAATGTAATAAGGACATAATATGTATATCGTACATTAAACGATCTTCCCCATGCATATAAGCATGTATAATGCCTCTATTGGCAGTACATAGTACATTTTACTGCATATTCGTACATGGCACATAGAG…
JN085848	1563	1	A5	AGCCTTCATATAGTTTACT-GTATATCTACCCTACACATATGCAGTACTAATCCAGCATAAACGTAATGTATGTACATTACATTTTATGATCTACTTCATGTGCACGTACATAATATTAATGTAACAAGGACATAGTATGTATATAGTACATTAAACGATTTTCCACATGCATATTAAGCACGTACAT-----------------------------------------------------------------------------CAGTATTAATGTAATAAGGACATAATATGTATATCGTACATTAAACGATCTTCCTCATGCATATAAGCATGTATAATGCCTCTATTGGCAGTACATAGTACATTTTACTGCATATTCGTACATGGCACATAGAG…
JN085697	495	1	A5	AGCCTTCATATAGTTTACT-GTATATCTACCCTACACATATGCAGTACTAATCCAGCATAAACGTAATGTATGTACATTACATTTTATGATCTACTTCATGTGCACGTACATAATATTAATGTAACAAGGACATAGTATGTATATAGTACATTAAACGATTTTCCACATGCATATTAAGCACGTACAT-----------------------------------------------------------------------------CAGTATTAATGTAATAAGGACATAATATGTATATTGTACATTAAACGATCTTCCCCATGCATATAAGCATGTATAATACCTCTATTGGCAGTACATAGTACATTTTACTGCATATTCGTACATGGCACATAGAG…
JN085864	538	1	A5	AGCCTTCATATAGTTTACT-GTATATCTACCCTACACATATGCAGTACTAATCCAGCATAAACGTAATGTATGTACATTACATTTTATGATCTACTTCATGTGCACGTACATAATATTAATGTAACAAGGACATAGTATGTATATAGTACATTAAACGATTTTCCACATGTATATTAAGCACGTACAT-----------------------------------------------------------------------------CAGTATTAATGTAATAAGGACATAATATGTATATTGTACATTAAACGATCTTCCCCATGCATATAAGCATGTATAATACCTCTATTGGCAGTACATAGTACATTTTACTGCATATTCGTACATGGCACATAGAG…
JN085666	1381	1	A5	AGCCTTCATATAGTTTACT-GTATATCTACCCTACACATATGCAGTACTAATCCAGCATAAACGTAATGTATGTACATTACATTTTATGATCTACTTCATGTGCACGTACATAATATTAATGTAACAAGGACATAGTATGTATATAGTACATTAAACGATTTTCCACATGCATATTAAGCACGTACAT-----------------------------------------------------------------------------CAGTATTAATGTAATAAGGACATAATATGTATATTGTACATTAAACGATCTTCCCCATGCATATAAGCATGTATAATACCTCTATTGGCAGTACATAGTACATCTTACTGCATATCCGTACATGGCACATAGAG…
JN085907	403	1	A5	AGCCTTCATATAGTTTACT-GTATATCTACCCTACACATATGCAGTACTAATCCAGCATAAACGTAATGTATGTACATTACATTTTATGATCTACTTCATGTGCACGTACATAATATTAATGTAACAAGGACATAGTATGTATATAGTACATTAAACGATTTTCCACATGCATATTAAGCACGTACAT-----------------------------------------------------------------------------CAGTATTAATGTAATAAGGACATAATATGTATATTGTACATTAAACGATCTTCCCCATGCATATAAGCATGTATAATGCCTCTATTGGCAGTACATGGTACATTTTACTGCATATTCGTACATGGCACATAGAG…
JN085854	1161	2	A5	AGCCTTCATATAGTTTACT-GTATATCTACCCTACACATATGCAGTACTAATCCAGCATAAACGTAATGTATGTACATTACATTTTATGATCTACTTCATGTGCACGTACATAATATTAATGTAACAAGGACATAGTATGTATATAGTACATTAAACGATTTTCCACATGCATATTAAGTACGTACAT-----------------------------------------------------------------------------CAGTATTAATGTAATAAGGACATAATATGTATATTGTACATTAAACGATCTTCCCCATGCATATAAGCATGTATAATGCCTCTATTGGCGGTACATAGTACATTTTACTGCATATTCGTACATGGCACATAGAG…
JN085709	474	1	A5	AGCCTTCATATAGTTTACT-GTATATCTACCCTACACATATGCAGTACTAATCCAGCATAAACGTAATGTATGTACATTACATTTTATGATCTACTTCATGTGCACGTACATAATATTAATGTAACAAGGACATAGTATGTATATAGTACATTAAACGATTTTCCACATGCATATTAAGTACGTACAT-----------------------------------------------------------------------------CAGTATTAATGTAATAAGGACATAATATGTATATTGTACATTAAACGATCTTCCCCATGCATATAAGCATGTATAATGCCTCTATTGGCAGTACATAGTACATTTTACTGCATATTCGTACATGGCACATAGAG…
JN085645	115	1	A5	AGCCTTCATACAGTTTACT-GTATATCTACCCTACACATATGCAGTACTAATCCAGCATAAACGTAATGTATGTACATTACATTTTATGATCTACTTCATGTGCACGTACATAATATTAATGTAACAAGGACATAGTATGTATATAGTACATTAAACGATTTTCCACATGCATATTAAGTACGTACAT-----------------------------------------------------------------------------CAGTATTAATGTAATAAGGACATAATATGTATATTGTACATTAAACGATCTTCCCCATGCATATAAGCATGTATAATGCCTCTATTGGCAGTACATAGTACATTTTACTGCATATTCGTACATGGCACATAGAG…
JN085671	378	8	A5	AGCCTTCATATAGTTTACT-GTATATCTACCCTACACATATGCAGTACTAATCCAGCATAAACGTAATGTATGTACATTACATTTTATGATCTACTTCATGTGCACGTACATAATATTAATGTAACAAGGACATAGTATGTATATAGTACATTAAACGATTTTCCACATGCATATTAAGTACGTACAT-----------------------------------------------------------------------------CAGTATTAATGTAATAAGGACATAATATGTATATTGTACATTAAACGATCTTCCCCATGCATATAAGCATGTATAATGCCTCTATTGGCAGTACATAGTACATTTTACTGCATATTCGTACATGGCACATAGAG…
JN085716	1480	25	A5	AGCCTTCATATAGTTTACT-GTATATCTACCCTACACATATGCAGTACTAATCCAGCATAAACGTAATGTATGTACATTACATTTTATGATCTACTTCATGTGCACGTACATAATATTAATGTAACAAGGACATAGTATGTATATAGTACATTAAACGATTTTCCACATGCATATTAAGCACGTACAT-----------------------------------------------------------------------------CAGTATTAATGTAATAAGGACATAATATGTATATTGTACATTAAACGATCTTCCCCATGCATATAAGCATGTATAATGCCTCTATTGGCAGTACATAGTACATTTTACTGCATATTCGTACATGGCACATAGAG…
JN085918	751	1	A5	AGCCTTCATATAGTTTACT-GTATATCTACCCTACACATATGCAGTACTAATCCAGCATAAACGTAATGTATGTACATTACATTTTATGATCTACTTCATGTGCACGTACATAATATTAATGTAACAAGGACATAGTATGTATATAGTACATTAAACGATTTTCCACATGCATATTAAGCACGTACAT-----------------------------------------------------------------------------CAGTATTAATGTAATAAGGACATAATATGTATATTGTACATTAAACGATCTTCCCCATGCATATAAGCATGTATAATGCCTCTATTGGCAGTACATAGTACATTTTACTGCATATTCGTACATGGCACATAGAG…
JN085657	922	2	A5	AGCCTTCATATAGTTTACT-GTATATCTACCCTACACATATGCAGTACTAATCCAGCATAAACGTAATGTATGTACATTACATTTTATGATCTACTTCATGTGCACGTACATAATATTAATGTAACAAGGACATAATATGTATATAGTACATTAAACGATTTTCCACATGCATATTAAGCACGTACAT-----------------------------------------------------------------------------CAGTATTAATGTAATAAGGACATAATATGTATATTGTACATTAAACGATCTTCCCCATGCATATAAGCATGTATAATGCCTCTATTGGCAGTACATAGTACATTTTACTGCATATTCGTACATGGCACATAGAG…
JN085876	1785	1	A5	AGCCTTCATATAGTTTACT-GTATATCTACCCTACACATATGCAGTACTAATCCAGCATAAACGTAATGTATGTACATTACATTTTATGATCTACTTCATGTGCACGTACATAACATTAATGTAACAAGGACATAGTATGTATATAGTACATTAAACGATTTTCCACATGCATATTAAGCACGTACAT-----------------------------------------------------------------------------TAGTATTAATGTAATAAGGACATAATATGTATATTGTACATTAAACGATCTTCCTCATGCATATAAGCATGTATAATGCCTCTATTGGCAGTACATAGTACATTTTACTGCATATTCGTACATGGCACATAGAG…
JN085945	476	2	A5	AGCCTTCATATAGTTTACT-GTATATCTACCCTACACATATGCAGTACTAATCCAGCATAAACGTAATGTATGTACATTACATTTTATGATCTACTTCATGTGCACGTACATAACATTAATGTAACAAGGACATAGTATGTATATAGTACATTAAACGATTTTCCACATGCATATTAAGCACGTACAT-----------------------------------------------------------------------------TAGTATTAATGTAATAAGGACATAATATGTATATTGTACATTAAACGATCTTCCTCATGCATATAAGCATGTATAATGCCTCTATTGGCAGTACATAGTACATTTTACTGCATATTCGTACATGGCACATAGAG…
JN085777	1327	10	A5	AGCCTTCATATAGTTTACT-GTATATCTACCCTACACATATGCAGTACTAATCCAGCATAAACGTAATGTATGTACATTACATTTTATGATCTACTTCATGTGCACGTACATAATATTAATGTAACAAGGACATAGTATGTATATAGTACATTAAACGATTTTCCACATGCATATTAAGCACGTACAT-----------------------------------------------------------------------------TAGTATTAATGTAATAAGGACATAATATGTATATTGTACATTAAACGATCTTCCTCATGCATATAAGCATGTATAATGCCTCTATTGGCAGTACATAGTACATTTTACTGCATATTCGTACATGGCACATAGAG…
JN085581	556	2	A5	AGCCTTCATATAGTTTACT-GTATATCTACCCTACACATATGCAGTACTAATCCAGCATAAACGTAATGTATGTACATTACATTTTATGATCTACTTCATGTGCACGTACATAATATTAATGTAACAAGGACATAGTATGTATATAGTACATTAAACGATTTTCCACATGCATATTAAGCACGTACAT-----------------------------------------------------------------------------TAGTATTAATGTAATAAGGACATAATATGTATATTGTACATTAAACGATCTTCCCCATGCATATAAGCATGTATAATGCCTCTATTGGCAGTACATAGTACATTTTACTGCATATTCGTACATGGCACATAGAG…
JN085691	1420	1	A5	AGCCTTCACATAGTTTACT-GTATATCTACCCTACACATATGCAGTACTAATCCAGCATAAACGTAATGTATGTACATTACATTTTATGATCTACTTCATGTGCACGTACATAATATTAATGTAACAAGGACATAGTATGTATATAGTACATTAAACGATTTTCCACATGCATATTAAGCACGTACAT-----------------------------------------------------------------------------CAGTATTAATGTAATAAGGACATAATATGTATATTGTACATTAAACGATCTTCCCCATGCATATAAGCATGTATAATGCCTCTATTGGCAGTACATAGTACATTTTACTGCATATTCGTACATGGCACATAGAG…
JN085849	1559	1	A5	AGCCTTCATATAGTTTACT-GTATATCTACCCTACACATATGCAGTACTAATCCAGCATAAACGTAATGTATGTACATTACATTTTATGATCTACTTCATGTGCACGTACATAATATTAATGTAACAAGGACATAGTATGTATATAGTACATTAAACGATTTTCCACATGCATATTAAGCACGTACAT-----------------------------------------------------------------------------CAGTATTAATGTAATAAGGACATAATATGTATATTGTACATTAAACGATCTTCCTCATGCATATAAGCATGTATAATGCCTCTATTGGCAGTACATAGTACATTTTACTGCATATTCGTACATGGCACATAGAG…
JN085702	1035	1	A5	AGCCTTCATATAGTTTACT-GTATATCTACCCTACACATATGCAGTACTAATCCAGCATAAACGTAATGTATGTACATTACATTTTATGATCTACTTCATGTGCACGTACATAATATTAATGTAACAAGGACATAATATGTATATAGTACATTAAACGATTTTCCACATGCATATTAAGCACGTACAT-----------------------------------------------------------------------------CAGTATTAATGTAACAAGGACATAATATGTATATTGTACATTAAACGATCTTCCTCATGCATATAAGCACGTATAATGCTTCTATTGACAGTACATAGTACATTTTACTGCATATTCGTACATGGCACATAGAG…
JN085855	1154	1	A5	AGCCTTCATATAGTTTACT-GTATATCTACCCTACACATATGCAGTACTAATCCAGCATAAACGTAATGTATGTACATTACATTTTATGATCTACTTCATGTGCACGTACATAATATTAATGTAACAAGGACATAATATGTATATAGTACATTAAACGATTTTCCACATGCATATTAAGCACGTACAT-----------------------------------------------------------------------------CAGTATTAATGTAACAAGGACATAATATGTATATTGTACATTAAACGATCTTCCCCATGCATATAAGCACGTATAATGCTTCTATTGACAGTACATAGTACATTTTACTGCATATTCGTACATGGCACATAGAG…
JN085764	1092	2	A5	AGCCTTCATATAGTTTACT-GTATATCTACCCTACACATATGCAGTACTAATCCAGCATAAACGTAATGTATGTACATTACATTTTATGATCTACTTCATGTGCACGTACATAATATTAATGTAACAAGGACATAATATGTATATAGTACATTAAACGATTTTCCGCATGCATATTAAGCACGTACAT-----------------------------------------------------------------------------CAGTATTAATGTAACAAGGACATAATATGTATATTGTACATTAAACGATCTTCCTCATGCATATAAGCACGTATAATGCTTCTATTGACAGTACATAGTACATTTTACTGCATATTCGTACATAGCACATAGAG…
JN085534	1598	3	A5	AGCCTTCATATAGTTTACT-GTATATCTACCCTACACATATGCAGTACTAATCCAGCATAAACGTAATGTATGTACATTACATTTTATGATCTACTTCATGTGCACGTACATAATATTAATGTAACAAGGACATAGTATGTATATAGTACATTAAACGATTTTCCACATGCATATTAAGCACGTACAT-----------------------------------------------------------------------------CAGTATTAATGTAATAAGGACATAATATGTATATTGTACATTAAACGATCTTCCTCATGCATATAAGCATGTACAATGCTTCTATTGACAGTACATAGTACATTTTACTGCATATTCGTACATGGCACATAGAG…
JN085891	23	2	A5	AGCCTTCATATAGTTTACT-GTATATCTACCCTACACATATGCAGTACTAATCCAGCATAAACGTAATGTATGTACATTACATTTTATGATCTACTTCATGTGCACGTACATAATATTAATGTAACAAGGACATAGTATGTATATAGTACATTAAACGATTTTCCGCATGCATATTAAGCACGTACAT-----------------------------------------------------------------------------TAGTATTAATGTAATAAGGACATAATATGTATATTGTACATTAAACGATCTTCCCCATGCATATAAGCATGTATAATGCCTCTATTGACAGTACATAGTACATTTTACTGCATACTCGTACATGGCACATAGAG…
JN085892	33	1	A5	AGCCTTCATATAGTTTACT-GTATATCTACCCTACACATATGCAGTACTAATCCAGCATAAACGTAATGTATGTACATTACATTTTATGATCTACTTCATGTGCACGTACATAATATTAATGTAACAAGGACATAGTATGTATATAGTACATTAAACGATTTTCCGCATGCATATTAAGCACGTACAT-----------------------------------------------------------------------------TAGTATTAATGTAATAAGGACATAATATGTATATTGTACATTAAACGATCTTCCCCATACATATAAGCATGTATAATGCCTCTATTGACAGTACATAGTACATTTTACTGCATACTCGTACATGGCACATAGAG…
JN085827	307	3	A5	AGCCTTCATATAGTTTACT-GTATATCTACCCTACACATATGCAGTACTAATCCAGCATAAACGTAATGTATGTACATTACATTTTATGATCTACTTCATGTGCACGTACATAATATTAATGTAACAAGGACATAATATGTATATAGTACATTAAACGATTTTCCACATGCATATTAAGCACGTACAT-----------------------------------------------------------------------------CAGTATTAATGTAATAGGGACATAATATGTATACTGTACATTAAACGATCTTCCCCATGCATATAAGCATGTATAATGCCTCTATTGATAGTACATAGTACATTTTACTGCATACTCGTACATGGCACATAGAG…
JN085877	1770	1	A5	AGCCTTCATATAGTTTACT-GTATATCTACCCTACACATATGCAGTACTAATCCAGCATAAACGTAATGTATGTACATTACATTTTATGATCTACTTCATGTGCACGTACATAATATTAATGTAACAAGGACATAGTATGTATATAGTACATTAAACGATTTTCCACATGCATATTAAGCACGTACAT-----------------------------------------------------------------------------CAGTATTAATGTAATAAGGACATAATATGTATATTGTACATTAAACGATCTTCCCCATGCATATAAGCATGTATAATGCCTCTATTGACAGTACATAGTACATTTTACTGCATATTCGTACATGGCACATAGAG…
JN085878	1772	1	A5	AGCCTTCATATAGTTTACT-GTATATCTACCCTACACATATGCAGTACTAATCCAGCATAAACGTAATGTATGTACATTACATTTTATGATCTACTTCATGTGCACGTACATAATATTAATGTAACAAGGACATAGTATGTATATAGTACATTAAACGATTTTCCACATGCATATTAAGCACGTACAT-----------------------------------------------------------------------------CAGTATTAATGTAATAAGGACATAATATGTATATTGTACATTAAACGATCTTCCCCATGCATATAAGCATGTATAATGCCTCTATTGACAGTACATAGTACATTTTACTGCATATTCGTACATGGCACATAGAG…
JN085653	137	2	A5	AGCCTTCATATAGTTTACT-GTATATCTACCCTACACATATGCAGTACTAATCCAGCATAAACGTAATGTATGTACATTACATTTTATGATCTACTTCATGTGCACGTACATAATATTAATGTAACAAGGACATAGTATGTATATAGTACATTAAACGATTTTCCACATGCATATTAAGCACGTACAT-----------------------------------------------------------------------------CAGTATTAATGTAATAAGGACATAATATGTATATTGTACATTAAACGATCTTCCTCATGCATATAAGCATGTATAATGCCTCTATTGACAGTACATAGTACATTTTACTGCATATTCGTACATGGCACATAGAG…
JN085672	372	4	A5	AGCCTTCATATAGTTTACT-GTATATCTACCCTACACATATGCAGTACTAATCCAGCATAAACGTAATGTATGTACATTACATTTTATGATCTACTTCATGTGCACGTACATAATATTAATGTAACAAGGACATAGTATGTATATAGTACATTAAACGATTTTCCACATGCATATTAAGCACGTACAT-----------------------------------------------------------------------------CAGTATTAATGTAATAAGGACATAATATGTATATTGTACATTAAACGATCTTCCTCATGCATATAAGCATGTATAATGTCTCTATTGACAGTACATAGTACATTTTACTGCATATTCGTACATGGCACATAGAG…
JN085882	1633	1	A5	AGCCTTCATATAGTTTACT-GTATATCTACCCTACACATATGCAGTACTAATCCAGCATAAACGTAATGTATGTACATTACATTTTATGATCTACTTCATGTGCACGTACATAATATTAATGTAACAAGGACATAGTATGTATATAGTACATTAAACGATTTTCCACATGCATATTAAGCACGTACAT-----------------------------------------------------------------------------CAGTATTAATGTAATAAGGACATAATATGTATATTGTACATTAAACGATTTTCCTCATGCATATAAGCATGTATAATGCCTGTATTGACAGTACATAGTACATTCTACTGCATATTCGTACATGGCACATAGAG…
JN085578	1403	2	A5	AGCCTTCATATAGTTTACT-GTATATCTACCCTACACATATGCAGTACTAATCCAGCATAAACGTAATGTATGTACATTACATTTTATGATCTACTTCATGTGCACGTACATAATATTAATGTAACAAGGACATAGTATGTATATAGTACATTAAACGATTTTCCACATGCATATTAAGCACGTACAT-----------------------------------------------------------------------------CAGTATTAATGTAATAAGGACATAATATGTATATTGTACATTAAACGATCTTCCTCATGCATATAAGCATGTATAATGCCTCTATTGACAGTACATAGTACATTTTACTGCATATTCGTACATGGCACATAGAG…
JN085766	846	1	A5	AGCCTTCATATAGTTTACT-GTATATCTACCCTACACATATGCAGTACTAATCCAGCATAAACGTAATGTATATACATTACATTTTATGATCTACTTCATGTGCACGTACATAATATTAATGTAACAAGGACATAGTATGTATATAGTACATTAAACGATTTTCCACATGCATATTAAGCACGTACAT-----------------------------------------------------------------------------CAGTATTAATGTAATAAGGACATAATATGTATATTGTACATTAAACGATCTTCCTCATGCATATAAGCATGTATAATGCCTCTATTGGCAGTACATAGTACATTTTACTGCATACTCGTACATGGCACATAGAG…
JN085798	1230	2	A5	AGCCTTCATATAGTTTACT-GTATATCTACCCTACACATATGCAGTACTAATCCAGCATAAACGTAATGTATATACATTACATTTTATGATCTACTTCATGTGCACGTACATAATATTAATGTAACAAGGACATAGTATGTATATAGTACATTAAACGATTTTCCACATGCATATTAAGCACGTACAT-----------------------------------------------------------------------------CAGTATTAATGTAATAAGGACATAATATGTATATTGTACATTAAACGATCTTCCTCATGCATATAAGCATGTATAATGCCTCTATTGGCAGTACATAGTACATTTTACTGCATATTCGTACATGGCACATAGAG…
JN085743	595	3	A5	AGCCTTCATATAGTTTACT-GTATATCTACCCTACACATATGCAGTACTAATCCAGCATAAACGTAATGTATGTACATTACATTTTATGATCTACTTCATGTGCACGTACATAATATTAATGTAACAAGGACATAGTATGTATATAGTACATTAAACGATTTTCCACATGCATATTAAGCACGTACAT-----------------------------------------------------------------------------CAGTATTAATGTAATAAGGACATAATATGTATATTGTACATTAAACGATCTTCCTCATGCATATAAGCATGTATAATGCCTCTATTGGCAGTACATAGTACATTTTACTGCATATTCGTACATGGCACATAGAG…
JN085915	670	1	A5	AGCCTTCATATAGTTTACT-GTATATCTACCCTACACATATGCAGTACTAATCCAGCATAAACGTAATGTATGTACATTACATTTTATGATCTACTTCATGTGCACGTACATAATATTAATGTAACAAGGACATAGTATGTATATAGTACATTAAACGATTTTCCACATGCATATTAAGCACGTACAT-----------------------------------------------------------------------------CAGTGTTAATGTAATAAGGACATAATATGTATATTGTACATTAAACGATCTTCCTCATGCATATAAGCATGTATAATGCCTCTATTGGCAGTACATAGTACATTTTACTGCATATTCGTACATGGCACATAGAG…
JN085575	1872	20	A5	AGCCTTCATATAGTTTACT-GTATATCTACCCTACACATATGCAGTACTAATCCAGCATAAACGTAATGTATGTACATTACATTTTATGATCTACTTCATGTGCACGTACATAATATTAATGTAACAAGGACATAGTATGTATATAGTACATTAAACGATTTTCCACATGCATATTAAGCACGTACAT-----------------------------------------------------------------------------CAGTATTAATGTAATAAGGACATAATATGTATATTGTACATTAAACGATCTTCCTCATGCATATAAGCATGTATAATGCCTCTATTGGCAGTACATAGTACATTTTACTGCATATTCGTACATGGCACATAGAG…
JN085836	1673	6	A5	AGCCTTCATATAGTTTACT-GTATATCTACCCTACACATATGCAGTACTAATCCAGCATAAACGTAATGTATGTACATTACATTTTATGATCTACTTCATGTGCACGTACATAATATTAATGTAACAAAGACATAGTATGTATATAGTACATTAAACGATTTTCCACATGCATATTAAGCACGTACAT-----------------------------------------------------------------------------CAGTATTAATGTAATAAGGACATAGTATGTATATCGTACATTAAACGATCTTCCTCATGCATATAAGCATGTATAATGCCTCTATTGGCAGTACATAGTACATTTTACTGCATATTCGTACATAGCACATAGAG…
JN085754	1007	1	A5	AGCCTTCATATAGTTTACT-GTATATCTACCCTACACATATGCAGTACTAATCCAGCATAAACGTAATGTATGTACATTACATTTTATGATCTACTTCATGTGCACGTACATAATATTAATGTAACAAGGACATAGTATGTATATAGTACATTAAACGATTTTCCACATGCATATTAAGCACGTACAT-----------------------------------------------------------------------------CAGTATTAATGTAATAAGGACATAGTATGTATATTGTACATTAAACGATCTTCCTCATGCATATAAGCATGTATAATGCCTCTATTGGCAGTACATAGTACATTTTACTGCATATTCGTACATAGCACATAGAG…
JN085804	1065	4	A5	AGCCTTCATATAGTTTACT-GTATATCTACCCTACACATATGCAGTACTAATCCAGCATAAACGTAATGTATGTACATTACATTTTATGATCTACTTCATGTGCACGTACATAATATTAATGTAACAAGGACATAGTATGTATATAGTACATTAAACGATTTTCCACATGCATATTAAGCACGTACAT-----------------------------------------------------------------------------CAGTATTAATGTAATAAGGACATAATATGTATATTGTACATTAAACGATCTTCCTCATGCATATAAGCATGTATAATGCCTCTATTGGCAGTACATAGTACATTTTACTGCATATTCGTACATAGCACATAGAG…
JN085943	267	5	A5	AGCCTTCATATAGTTTACT-GTATATCTACCCTACACATATGCAGTACTAATCCAGCATAAACGTAATGTATGTACATTACATTTTATGATCTACTTCATGTGCACGTACATAATATTAATGTAACAAGGACATAGTATGTATATAGTACATTAAACGATTTTCCACATGCATATTAAGCACGTACAT-----------------------------------------------------------------------------CAGTATTAATGTAATAAGGACATAGTATGTATATCGTACATTAAACGATCTTCCTCATGCATATAAGCATGTATAATGCCTCTATTGGCAGTACATAGTACATCTTACTGCATATTCGTACATGGCACATAGAG…
JN085549	1765	4	A5	AGCCTTCATATAGTTTACT-GTATATCTACCCTACACATATGCAGTACTAATCCAGCATAAACGTAATGTATGTACATTACATTTTATGATCTACTTCATGTGCACGTACATAATATTAATGTAACAAGGACATAGTATGTATATAGTACATTAAACGATTTTCCACATGCATATTAAGCACGTACAT-----------------------------------------------------------------------------CAGTATTAATGTAATAAGGACATAGTATGTATATTGTACATTAAACGATCTTCCTCATGCATATAAGCATGTATAATGCCTCTATTGGCAGTACATAGTACATTTTACTGCATATTCGTACATGGCACATAGAG…
JN085870	1947	2	A5	AGCCTTCATATAGTTTACT-GTATATCTACCCTACACATATGCAGTACTAATCCAGCATAAACGTAATGTATGTACATTACATTTTATGATCTACTTCATGTGCACGTACATAATATTAATGTAACAAGGACATAATATGTATATAGTACATTAAACGATTTTCCACATGCATATTAAGCACGTACAT-----------------------------------------------------------------------------CAGTATTAATGTAATAAGGACATAGTATGTATATTGTACATTAAACGATCTTCCTCATGCATATAAGCATGTATAATGCCTCTATTGGCAGTACATAGTACATTTTACTGCATATTCGTACATGGCACATAGAG…
JN085734	1642	2	A5	AGCCTTCATATAGTTTACT-GTATATCTACCCTACACATATGCAGTACTAATCCAGCATAAACGTAATGTATGTACATTACATTTTATGATCTACTTCATGTGCACGTACATAATATTAATGTAACAAGGACATAGCATGTATATAGTACATTAAACGATTTTCCACATGCATATTAAGCACGTACAT-----------------------------------------------------------------------------CAGTATTAATGTAATAAGGACATAATATGTATATTGTACATTAAACGATTTTCCTCATGCATATAAGCATGTATAATGCCTCCATTGGCAGTACATAGTACATTTTACTGCATATTCGTACATGGCACATAGAG…
JN085694	775	1	A5	AGCCTTCATATAGTTTACT-GTATATCTACCCTACACATATGCAGTACTAATCCAGCATAAACGTAATGTATGTACATTACATTTTATGATCTACTTCATGTGCACGTACATAATATTAATGTAACAAGGACATAGCATGTATATAGTACATTAAACGATTTTCCACATGCATATTAAGCACGTACAT-----------------------------------------------------------------------------CAGTATTAATGTAATAAGGACATAATATGTATATTGTACATTAAACGATTTTCCCCATGCATATAAGCATGTATAATGCCTCCATTGGCAGTACATAGTACATTTTACTGCATATTCGTACATGGCACATAGAG…
JN085622	220	1	A5	AGCCTTCATATAGTTTACT-GTATATCTACCCTACACATATGCAGTACTAATCCAGCATAAACGTAATGTATGTACATTACATTTTATGATCTACTTCATGTGCACGTACATAATATTAATGTAACAAGGACATAGCATGTATATAGTACATTAAACGATTTTCCACATGCATATTAAGCACGTACAT-----------------------------------------------------------------------------CAGTATTAATGTAATAAGGACATAATATGTATATTGTACATTAAACGATCTTCCTCATGCATATAAGCATGTATAATGCTTCCATTGGCAGTACATAGTACATTTTACTGCATATTCGTACATGGCACATAGAG…
JN085893	35	2	A5	AGCCTTCATATAGTTTACT-GTATATCTACCCTACACATATGCAGTACTAATCCAGCATAAACGTAATGTATGTACATTACATTTTATGATCTACTTCATGTGCACGTACATAATATTAATGTAACAAGGGCATGGTATGTATATAGTACATTAAACGATTTTCCACATGCATATTAAGCACGTACAT-----------------------------------------------------------------------------CAGTATTAATGTAATAAGGACATAATATGTATATTGTACATTAAACGATCTTCCTCATGCATATAAGCATGTATAATGCTTCCATTGGCAGTACATAGTACATTTTACTGCATATCCGTACATGGCACATAGAG…
JN085529	1603	1	A5	AGCCTTCATATAGTTTACT-GTATATCTACCCTACACATATGCAGTACTAATCCAGCATAAACGTAATGTATGTACATTACATTTTATGATCTACTTCATGTGCACGTACATAATATTAATGTAACAAGGACATAGTATGTATATAGTACATTAAACGATTTTCCACATGCATATTAAGCACGTACAT-----------------------------------------------------------------------------CAGTATTAATGTAATAAGGACATAATATGTATATTGTACATTAAACGATCTTCCTCATGCATATAAGCATGTATAATGCCTCCATTAGCAGTACATAGTACATTTTACTGCATGTCCGTACATGGCACATAGAG…
JN085714	1129	1	A5	AGCCTTCATATAGTTTACT-GTATATCTACCCTACACATATGCAGTACTAATCCAGCATAAACGTAATGTATGTACATTACATTTTATGATCTACTTCATGTGCACGTACATAATATTAATGTAACAAGGACATAGTATGTATATAGTACATTAAACGATTTTCCACATGCATATTAAGCACGTACAT-----------------------------------------------------------------------------CAGTATTAATGTAATAAGGACATAATATGTATATTGTACATTAAACGATCTTCCTCATGCATATAAGCATGTATAATGCCTCCATTAGCAGTACATAGTACATTTTACTGCATATTCGTACATGGCACATAGAG…
JN085883	1622	2	A5	AGCCTTCATATAGTTTACT-GTATATCTACCCTACACATATGCAGTACTAATCCAGCATAAACGTAATGTATGTACATTACATTTTATGATCTACTTCATGTGCACGTACATAATATTAATGTAACAAGGACATAGTATGTATATAGTACATTAAACGATTTTCCACATGCATATTAAGCACGTACAT-----------------------------------------------------------------------------CAGTATTAATGTAATAAGGACATAGTATGTATATTGTACATTAAACGATCTTCCTCATGCATATAAGCATGTATAATGTCTCCATTGGCAGTACATAGTACATTTTACTGCATATTCGTACATGGTACATAGAG…
JN085596	1442	1	A5	AGCCTTCATATAGTTTACT-GTATATCTACCCTACACATATGCAGTACTAATCCAGCATAAACGTAATGTATGTACATTACATTTTATGATCTACTTCATGTGCACGTACATAATATTAATGTAACAAGGACATAGTATGTATATAGTACATTAAACGATTTTCCACATGCATATTAAGCACGTACAT-----------------------------------------------------------------------------CAGTATTAATGTAATAAGGACATAGTATGTATATCGTACATTAAACGATCTTCCTCATGCATATAAGCATGTATAATGTCTCCATTGGCAGTACATAGTACATTTTACTGCATATTCGTACATGGCACATAGAG…
JN085683	453	2	A5	AGCCTTCATATAGTTTACT-GTATATCTACCCTACACATATGCAGTACTAATCCAGCATAAACGTAATGTATGTACATTACATTTTATGATCTACTTCATGTGCACGTACATAATATTAATGTAACAAGGACATAGTATGTATATAGTACATTAAACGATTTTCCACATGCATATTAAGCACGTACAT-----------------------------------------------------------------------------CAGTATTAATGTAATAAGGACATAGTATGTATATTGTACATTAAACGATCTTCCTCATGCATATAAGCATGTATAATGCCTCCATTGGCAGTACATAGTACATTTTACTGCATATTCGTACATGGCACATAGAG…
JN085646	114	1	A5	AGCCTTCATATAGTTTACT-GTATATCTACCCTACACATATGCAGTACTAATCCAGCATAAACGTAATGTATGTACATTACATTTTATGATCTACTTCATGTGCACGTACATAATATTAATGTAACAAGGACATAGTATGTATATAGTACATTAAACGATTTTCCACATGCATATTAAGCACGTACAT-----------------------------------------------------------------------------CAGTATTAATGTAATAAGGACATAGTATGTATATTGTACATTAAACGATCTCCCTCATGCATATAAGCATGTATAACGCCTCCATTGGCAGTACATAGTACATTTTACTGCATATTCGTACATGGCACATAGAG…
JN085597	1441	1	A5	AGCCTTCATATAGTTTACT-GTATATCTACCCTACACATATGCAGTACTAATCCAGCATAAACGTAATGTATGTACATTACATTTTATGATCTACTTCATGTGCACGTACATAATATTAATGTAACAAGGACATAGTATGTATATAGTACATTAAACGATTTTCCACATGCATATTAAGCACGTACAT-----------------------------------------------------------------------------CAGTATTAATGTAATAAGGACATAGTATGTATATTGTACATTAAACGATCTTCCTCATGCATATAAGCATGTATAATGCCTCCATTGGCAGTACATAGTACATTTTACTGCATATTCGTACATAGCACATAGAG…
JN085830	388	18	A5	AGCCTTCATATAGTTTACT-GTATATCTACCCTACACATATGCAGTACTAATCCAGCATAAACGTAATGTATGTACATTACATTTTATGATCTACTTCATGTGCACGTACATAATATTAATGTAACAAGGACATAGTATGTATATAGTACATTAAACGATTTTCCACATGCATATTAAGCACGTACAT-----------------------------------------------------------------------------CAGTATTAATGTAATAAGGACATAGTATGTATATTGTACATTAAACGATCTTCCTCATGCATATAAGCATGTATAATGCCTCCATTGGCAGTACATAGTACATTTTACTGCATACTCGTACATGGCACATAGAG…
JN085919	740	1	A5	AGCCTTCATATAGTTTACT-GTATATCTACCCTACACATATGCAGTACTAATCCAGCATAAACGTAATGTATGTACATTACATTTTATGATCTACTTCATGTGCACGTACATAATATTAATGTAATAAGGACATAGTATGTATATAGTACATTAAACGATTTTCCACATGCATATTAAGCACGTACAT-----------------------------------------------------------------------------CAGTATTAATGTAATAAGGACATAGTATGTATATTGTACATTAAACGATCTTCCTCATGCATATAAGCATGTATAATGCCTCCATTGGCAGTACATAGTACATTTTACTGCATACTCGTACATGGCACATAGAG…
JN085788	1963	2	A5	AGCCTTCATATAGTTTACT-GTATATCTACCCTACACATATGCAGTACTAATCCAGCATAAACGTAATGTATGTACATTACATTTTATGATCTACTTCATGTGCACGTACATAATATTAATGTAACAAGGACATAGTATGTATATAGTACATTAAACGATTTTCCACATGCATATTAAGCACGTACAT-----------------------------------------------------------------------------CAGTATTAATGTAATAAGGACATAGTATGTATATTGTACATTAAACGATCTTCCCCATGCATATAAGCATGTATAATGCCTCCATTGGCAGTACATAGTACATTTTACTGCATATTCGTACATGGTACATAGAG…
JN085894	38	3	A5	AGCCTTCATATAGTTTACT-GTATATCTACCCTACACATATGCAGTACTAATCCAGCATAAACGTAATGTATGTACATTACATTTTATGATCTACTTCATGTGCACGTACATAATATTAATGTAACAAGGACATAATATGTATATAGTACATTAAACGATTTTCCACATGCATATTAAGCACGTACAT-----------------------------------------------------------------------------TAGTATTAATGTAATAAAGACATAATATGTATATTGTACATTAAACGATCTTCCTCATGCATATAAGCATGTATAATGCCTCTATTGGCAGTACATAGTACATTTTACTGCATATTCGTACATGGCACATAGAG…
JN085535	1586	1	A5	AGCCTTCATATAGTTTACT-GTATATCTACCCTACACATATGCAGTACTAATCCAGCATAAACGTAATGTATGTACATTACATTT-ATGATCTACTTCATGTGCACGTACATAATATTAATGTAACAAGGACATAGTATGTATATAGTACATTAAACGATTTTCCACATGCATATTAAGCACGTACAT-----------------------------------------------------------------------------CAGTATTAATGTAATAAAGACATAATATGTATATTGTACATTAAACGATCTTCCTCATGCATATAAGCATGTATAATGCCTCTATTGGCAGTACATAGTACATTTTACTGCATATTCGTACATGGCACATAGAG…
JN085692	1411	1	A5	AGCCTTCATATAGTTTACT-GTATATCTACCCTACACATATGCAGTACTAATCCAGCATAAACGTAATGTATGTACATTACATTTTATGATCTACTTCATGTGCACGTACATAATATTAATGTAACAAGGACATAATATGTATATAGTACATTAAACGATTTTCCACATGCATATTAAGCACGTACAT-----------------------------------------------------------------------------CAGTATTAATGTAATAAGGACATAATATGTATATTGTACATTAAACGATCTTCCTCATGCATATAAGCATGTATAATGCCTCTATTGGCAGTACATAGTACATTTTACTGCATATTCGTACATGGCACATAGAG…
JN085673	369	6	A5	AGCCTTCATATAGTTTACT-GTATATCTACCCTACACATATGCAGTACTAATCCAGCATAAACGTAATGTATGTACATTACATTTTATGATCTACTTCATGTGCACGTACATAATATTAATGTAACAAGGACATAGTATGTATATAGTACATTAAACGATTTTCCACATGCATATTAAGCACGTACAT-----------------------------------------------------------------------------CAGTATTAATGTAATAAGGACATAATATGTATATTGTACATTAAACGATCTTCCTCATGCATATAAGCATGTATAATGTCTCTATTGGCAGTACATAGTACATTTTACTGCATATTCGTACATGGCACATAGAG…
JN085629	1438	2	A5	AGCCTTCATATAGTTTACT-GTATATCTACCCTACACATATGCAGTACTAATCCAGCATAAACGTAATGTATGTACATTACATTTTATGATCTACTTCATGTGCACGTACATAGTATTAATGTAACAAGGACATAGTATGTATATAGTACATTAAACGATTTTCCACATGCATATTAAGCACGTACAT-----------------------------------------------------------------------------CAGTATTAATGTAATAAGGACATAATATGTATATTGTACATTAAACGATCTTCCTCATGCATATAAGCATGTATAATGTCTCTATTAGCAGTACATAGTACATTTCACTGCATATTCGTACATGGCACATAGAG…
JN085840	1695	1	A5	AGCCTTCATATAGTTTACT-GTATATCTACCCTACACATATGCAGTACTAATCCAGCATAAACGTAATGTATGTACACCACATTTTATGATCTACCTCATGTGCACGTACATAATATTAATGTAACAAGGACATAGTATGTATATAGTACATTAAACGATTTTCCACATGCATATTAAGCACGTACAT-----------------------------------------------------------------------------CAGTATTAATGTAATAAGGACATAATATGTATATTGTACATTAAACGATCTTCCTCATGCATATAAGCATGTATAATGCCTCTATTGGCAGTACATAGTACATTTTACTGCATATTCGTACATGGCACATAGAG…
JN085841	1705	1	A5	AGCCTTCATATAGTTTTCT-GTATATCTACCCTACACATATGCAGTACTAATCCAGCATAAACGTAATGTATGTACATTACATTTTATGATCTACTTCATGTGCACGTACATAATATTAATGTAACAAGGACATAGTATGTATATAGTACATTAAACGATTTTCCACATGCATATTAAGCACGTACAT-----------------------------------------------------------------------------CAGTATTAATGTAATAAGGACATAATATGTATATTGTACATTAAACGATCTTCCTCATGCATATAAGCATGTATAATGCCTCTATTGGCAGTACATAGTACATTTTACTGCATATTCGTACATGGCACATAGAG…
JN085842	1687	6	A5	AGCCTTCATATAGTTTACT-GTATATCTACCCTACACATATGCAGTACTAATCCAGCATAAACGTAATGTATGTACATTACATTTTATGATCTACTTCATGTGCACGTACATAATATTAATGTAACAAGGACATAGTATGTATATAGTACATTAAACGATTTTCCACATGCATATTAAGCACGTACAT-----------------------------------------------------------------------------CAGTATTAATGTAATAAGGACATAATATGTATATTGTACATTAAACGATCTTCCTCATGCATATAAGCATGTATAATGCCTCTATTGGCAGTACATAGTACATTTTACTGCATATTCGTACATGGCACATAGAG…
JN085720	515	17	A5	AGCCTTCATATAGTTTACT-GTATATCTACCCTACACATATGCAGTACTAATCCAGCATAAACGTAATGTATGTACATTACATTTTATGATCTACTTCATGTGCACGTACATAATATTAATGTAACAAGGACATAGTATGTATATAGTACATTAAACGATTTTCCACATGCATATTAAGCACGTACAT-----------------------------------------------------------------------------CAGTATTAATGTAATAAGGACATAATATGTATATTGTACATTAAACGATCTTCCTCATGCATATAAGCATGTATAATGCCTCTATTGGCAGTACATAGTACATTTTACTGCATATTCGTACATGGCACATAGAG…
JN085630	1433	2	A5	AGCCTTCATATAGTTTACT-GTATATCTACCCTACACATATGCAGTACTAATCCAGCATAAACGTAATGTATGTACATTACATTTTATGATCTACTTCATGTGCACGTACATAATATTAATGTAACAAGGACATAGTATGTATATAGTACATTAAACGATTTTCCACATGCATATTAAGCACGTACAT-----------------------------------------------------------------------------CAGTATTAATGTAATAAGGACATAATATGTATATTGTACATTAAACGATCTTCCTCATGCATATAAGCATGTATAATGTCTCTATTGGCAGTACATAGTACATTTTACTGCATATTCGTACATGGCACATAGAG…
JN085920	743	1	A5	AGCCTTCATATAGTTTACT-GTATATCTACCCTACACATATGCAGTACTAATCCAGCATAAACGTAATGTATGTACATTACATTTTATGATCTACTTCATGTGTACGTACATAATATTAATGTAACAAGGACATAGTATGTATATAGTACATTAAACGATTTTCCGCATGCATATTAAGCACGTACAT-----------------------------------------------------------------------------CAGTATTAATGTAATAAGGACATAATATGTATATCGTACATTAAACGATCTTCCTCATGCATATAAGCATGTATAATGCCTCTATTGGCAGTACATAGTACATTTTACTGCATATTCGTACATGGCACATAGAG…
JN085755	1002	1	A5	AGCCTTCATATAGTTTACT-GTATATCTACCCTACACATATGCAGTACTAATCCAGCATAAACGTAATGTATGTACATTACATTTTATGATCTACTTCATGTGCACGTACATAATATTAATGTAACAAGGACATAGTATGTATATAGTACATTAAACGATTTTCCGCATGCATATTAAGCACGTACAT-----------------------------------------------------------------------------CAGTATTAATGTAATAAGGACATAATATGTATATCGTACATTAAACGATCTTCCTCATGCATATAAGCATGTATAATGTCTCTATTGGCAGTACATAGTACATCTTACTGCATATTCGTACATGGCACATAGAG…
JN085536	1587	4	A5	AGCCTTCATATAGTTTACT-GTATATCTACCCTACACATATGCAGTACTAATCCAGCATAAACGTAATGTATGTACATTACATTTTATGATCTACTTCATGTGCACGTACATAATATTAATGTAACAAGGACATAGTATGTATATAGTACATTAAACGATTTTCCGCATGCATATTAAGCACGTACAT-----------------------------------------------------------------------------CAGTATTAATGTAATAAGGACATAATATGTATATTGTACATTAAACGATCTTCCTCATGCATATAAGCATGTATAATGCCTCTATTGGCAGTACATAGTACATTTTACTGCATATTCGTACATGGCACATAGAG…
JN085825	1285	3	A5	AGCCTTCATATAGTTTACT-GTATATCTACCCTACACATATGCAGTACTAATCCAGCATAAACGTAATGTATGTACATTACATTTTATGATCTACTTCATGTGCACGTACATAATATTAATGTAACAAGGACATAGTATGTATATAGTACATTAAACGATTTTCCGTATGCATATTAAGCACGTACAT-----------------------------------------------------------------------------CAGTATTAATGTAATAAGGACATAATATGTATATTGTACATTAAACGATCTTCCTCATGCATATAAGCATGTATAATGCTTCTATTGGCAGTACATAGTACATTTTACTGCATATTCGTACATGGCACATAGAG…
JN085654	135	1	A5	AGCCTTCATATAGTTTACT-GTATATCTGCCCTACACATATGCAGTACTAATCCAGCATAAACGTAATGTATGTACATTACATTTTATGATCTACTTCATGTGCACGTACATAATATTAATGTAACAAGGACATAGTATGTATATAGTACATTAAACGATTTTCCGCATGCATATTAAGCACGTACAT-----------------------------------------------------------------------------CAGTATTAATGTAATAAGGACATAATATGTATATTGTACATTAAACGATCTTCCTCATGCATATAAGCATGTATAATGCTTCTATTGGCAGTACATAGTACATTTTACTGCATATTCGTACATGGCACATAGAG…
JN085936	1025	1	A5	AGCCTTCATATAGTTTACT-GTATATCTGCCCTACACATATGCAGTACTAATCCAGCATAAACGTAATGTATGTACATTACATTTTATGATCTACTTCATGTGCACGTACATAATATTAATGTAACAAGGACATAGTATGTATATAGTACATTAAACGATTTTCCGCATGCATATTAAGCACGTACAT-----------------------------------------------------------------------------CAGTATTAATGTAATAAGGACATAATATGTATATTGTACATTAAACGATCTTCCCCATGCATATAAGCATGTATAATGCCTCTATTGGCAGTACATAGTACATTTTACTGCATATTCGTACATGGCACATAGAG…
JN085679	622	1	A5	AGCCTTCATATAGTTTACT-GTATATCTACCCTACACATATGCAGTACTAATCCAGCATAAACGTAATGTATGTACATTACATTTTATGATCTACTTCATGTGCACGTACATAATATTAATGTAACAAGGACATAGTATGTATATAGTACATTAAACGATTTTCCGCATGCATATTAAGCACGTACAT-----------------------------------------------------------------------------CAGTATTAATGTAATAAGGACATAATATGTATATTGTACATTAAACGATCTTCCCCATGCATATAAGCATGTATAATGCCTCTATTGGCAGTACATAGTACATTTTACTGCATATTCGTACATGGCACATAGAG…
JN085530	1600	2	A5	AGCCTTCATATAGTTTACT-GTATATCTACCCTACACATATGCAGTACTAATCCAGCATAAACGTAATGTATGTACATTACATTTTATGATCTACTTCATGTGCACGTACATAACATTAATGTAACAAGGACATAGTATGTATATAGTACATTAAACGATTTTCCGCATGCATATTAAGCACGTACAT-----------------------------------------------------------------------------CAGTATTAATGTAATAAGGACATAATATGTATATTGTACATTAAACGATCTTCCTCATGCATATAAGCATGTATAATGCCTCTATTGGCAGTACATAGTACATTTTACTGCATATTCGTACATGGCACATAGAG…
JN085721	526	3	A5	AGCCTTCATATAGTTTACT-GTATATCTACCCTACACATATGCAGTACTAATCCAGCATAAACGTAATGTATGTACATTACATTTTATGATCTACTTCATGTGCACGTACATAACATTAATGTAACAAGGACATAGTATGTATATAGTACATTAAACGATTTTCCGCATGCATATTAAGCACGTACAT-----------------------------------------------------------------------------CAGTATTAATGTAATAAGGACATAATATGTATATTGTACATTAAACGATCTTCCCCATGCATATAAGCATGTATAATGTCTCTATTGGCAGTACATAGTACATTTTACTGCATATTCGTACATGGCACATAGAG…
JN085874	1717	2	A5	AGCCTTCATATAGTTTACT-GTATATCTACCCTACACATATGCAGTACTAATCCAGCATAAACGTAATGTATGTACATTACATTTTATGATCTACTTCATGTGCACGTACATAATATTAATGTAACAAGGACATAGTATGTATATAGTACATTAAACGATTTTCCGCATGCATATTAAGCACGTACAT-----------------------------------------------------------------------------CAGTATTAATGTAATAAGGACATAATATGTATATTGTACATTAAACGATCTTCCCCATGCATATAAGCATGTATAATGCCTCCATTGGCAGTACATAGTACATTTTACTGCATATTCGTACATGGCACATAGAG…
JN085789	1961	1	A5	AGCCTTCATATAGTTTACT-GTATATCTACCCTACACATATGCAGTACTAATCCAGCATAAACGTAATGTATGTACATTACATTTTATGATCTACTTCATGTGCACGTACATAATATTAATGTAACAAGGACATAGTATGTATATAGTACATTAAACGATTTTCCGCATGCATATTAAGCACGTACAT-----------------------------------------------------------------------------CAGTATTAATGTAATAAGGACATAGTATGTATATCGTACATTAAACGATCTTCCCCATGCATATAAGCATGTATAATGCCTCCATTGGCAGTACATAGTACATTTTACTGCATATTCGTACATGGCACATAGAG…
JN085613	275	1	Unclassified	AGCCTTCATATAGTTTACT-ATATATCTACCCTACACATATGCAGTACTAATCCAGCATAAACGCAATGTATGTACATTACATTTTATGATCTACTTCATGTGCACGTACATAATATTAATGTAACAAGGACATAGTATGTATATAGTACATTAAACGATTTTCCACATGCATATTAAGCACGTACAT-----------------------------------------------------------------------------TAGTATTAATGTAATAAGGACATAGTATGTATATTGTACATTAAACGATTTTCCTCATGCATATAAGCATGTACAATGCCTCTATCGGCAGTACATAGTACATTTTACTGCATATTCGTACATGGCACATAGAG…
JN085856	1160	1	Unclassified	AGCCTTCATATAGTTTACT-GTATATCTACCCTACACATATGCAGTACTAATCCAGCATAAACGTAATGTATGTACATTACATTTTATGATCTACTTCATGTGCACGTACATAATATTAATGTAACAAGGACATAGTATGTATATAGTACATTAAACGATTTTCCACATGCATATTAAGCACGTACAT-----------------------------------------------------------------------------CAGTATTAATGTAATAAGGACATAGTATGTATATTGTACATTAAACGATCTTCCTCATGCATATAAGCATGTACAATGCTTCCATTGGCAGTACATAGTACATTTTACTGCATATTCGTACATGGCACATAGAG…
JN085614	277	7	Unclassified	AGCCTTCATATAGTTTACT-ATATATCTACCCTACACATATGCAGTACTAATCCAGCATAAACGTAATGTATGTACATTACATTTTATGATCTACTTCATGTGCACGTACATAATATTAATGTAACAAGGACATAGTATGTATATAGTACATTAAACGATTTTCCACATGCATATTAAGCACGTACAT-----------------------------------------------------------------------------CAGTATTAATGTAATAAGGACATAGTATGTATATTGTACATTAAACGATCTTCCTCATGCATATAAGCATGTACAATGCTTCTATTGGCAGTACATAGTACATTTTACTGCATACTCGTACATGGCACATAGAG…
JN085547	1793	1	Unclassified	AGCCTTCATATAGTTTACT-ATATATCTACCCTACACATATGCAGTACTAATCCAGCATAAACGTAATGTATGTACATTACATTTTATGATCTACTTCATGTGCACGTACATAATATTAATGTAACAAGGACATAGTATGTATATAGTACATTAAACGATTTTCCACATGCATATTAAGCACGTACAT-----------------------------------------------------------------------------CAGTATTAATGTAATAAGGACATAGTATGTATATTGTACATTAAACGATCTTCCTCATGCATATAAGCATGTACAATGCTTCTATTGGCAGTACATAGTACATTTTATTGCATACTCGTACATGGCACATAGAG…
JN085550	1759	1	A1	AGCCTTCATATAGTTTACT-ATATATCTACCCTACACATATGCAGTACTAATCCAGCATAAACGTAATGTATGTACATTACATTTTATGATCTACTTCATGTGCACGTACATAATATTAATGTAACAAGGACATAGTATGTATATAGTACATTAAACGATTTTCCACATGCATATTAAGCACGTACAT-----------------------------------------------------------------------------CAGTATTAATGTAATAAGGACATAGTATGTATATTGTACATTAAACGATCTTCCTCATGCATATAAGCATGTACAATGCTTCTATTGGCAGTACATAGTACATTTTACTGCATATTCGTACATGGCACATAGAG…
JN085598	1439	3	A1	AGCCTTCATATAGTTTACT-ATATATCTACCCTACACATATGCAGTACTAATCCAGCATAAACGTAATGTATGTACATTACATTTTATGATCTACTTCATGTGCACGTACATAATATTAATGTAACAAGGACATAGTATGTATATAGTACATTAAACGATTTTCCACATGCATATTAAGCACGTACAT-----------------------------------------------------------------------------CAGTATTAATGTAATAAGGACATAGTATGTATATTGTACATTAAACGATCTTCCTCATGCATATAAGCATGTACAATGCTTCTATCGGCAGTACATAGTACATTTTACTGCATATTCGTACATGGCACATAGAG…
JN085572	431	1	A1	AGCCTTCATATAGTTTACT-ATATATCTACCCTACACATATGCAGTACTAATCCAACATAAACGTAATGTATGTACATTACATTTTATGATCTACTTCATGTGCACGTACATAATATTAATGTAACAAGGACATAGTATGTATATAGTACATTAAACGATTTTCCACATGCATATTAAGCACGTACAT-----------------------------------------------------------------------------TAGTATTAATGTAATAAGGACATAGTATGTATATCGTACATTAAACGATCTTCCTCATGCATATAAGCATGTACAATGCTTCTATCGGCAGTACATAGTACATTTTACTGCATATTCGTACATGGCACATAGAG…
JN085790	1958	1	Unclassified	AGCCTTCATATAGTTTACT-ATATATCTACCCTACACATATGCAGTACTAATCCAGCATAAACGTAATGTATGTACATTACATTTTATGATCTACTTCATGTGCACGTACATAATATTAATGTAACAAGGACATAGTATGTATATAGTACATTAAACGATTTTCCACATGCATATTAAGCACGTACAT-----------------------------------------------------------------------------TAGTATTAATGTAATAAGGACATAGTATGTATATTGTACATTAAACGATCTTCCCCATGCATATAAGCATGTACAATGCTTCTATCGGCAGTACATAGTACATTCTACTGCATATTCGTACATGGCACATAGAG…
JN085647	113	4	A1	AGCCTTCATATAGTTTACT-ATATATCTACCCTACACATATGCAGTACTAACCCAGCATAAACGTAATGTATGTACATTACATTTTATGATCTACTTCATGTGCACGTACATAATATTAATGTAACAAGGACATAGTATGTATATAGTACATTAAACGATTTTCCACATGCATATTAAGCACGTATAT-----------------------------------------------------------------------------CAGTATTAATGTAATAAGGACATAGTATGTATATTGTACATTAAACGATCTTCCTCATGCATATAAGCATGTACAATGCTTCTATCGGCAGTACATAGTACATTTTACTGCATATTCGTACATGGCACATAGAG…
JN085623	208	1	A1	AGCCTTCATATAGTTTACT-ATATATCTACCCTACACATATGCAGTACTAACCCAGCATAAACGTAATATATGTACATTACATTTTATGATCTACTTCATGTGCACGTACATAATATTAATGTAACAAGGACATAGTATGTATATAGTACATTAAATGATTTTCCACATGCATATTAAGCACGTATAT-----------------------------------------------------------------------------CAGTATTAATGTAATAAGGACATAGTATGTATATTGTACATTAAACGATCTCCCTCATGCATATAAGCATGTACAATGCTTCTATCGGCAGTACATAGTACATTTTACTGCATATTCGTACATGGCACATAGAG…
JN085579	1395	1	A1	AGCCTTCATATAGTTTACT-ATATATCTACCCTACACATATGCAGTACTAACCCAGCATAAACGTAATGTATGTACATTACATTTTATGATCTACTTCATGTGCACGTACATAATATTAATGTAACGAGGACATAGTATGTATATAGTACATTAAACGATTTTCCACATGCATATTAAGCACGTATAT-----------------------------------------------------------------------------CAGTATTAATGTAATAAGGACATAGTATGTATATCGTACATTAAACGATCTTCCTCATGCATATAAGCATGTACAATGCTTCTATCGGCAGTACATAGTACATTTTACTGCATATTCGTACATGGCACATAGAG…
JN085667	1382	1	A1	AGCCTTCATATAGTTTACT-ATATATCTACCCTACACATATGCAGTACTAACCCAGCATAAACGTAATGTATGTACATTACATTTTATGATCTACTTCATGTGCACGTACATAATATTAATGTAACAAGGACATAGTATGTATATAGTACATTAAACGATTTTCCACATGCATATTAAGCACGTATAT-----------------------------------------------------------------------------CAGTATTAATGTAATAAGGACATAGTATGTATATTGTACATTAAACGATCTTCCTCATGCATATAAGCATGTACAATGCTTCTATTGGCAGTACATAGTACATTTTACTGCATATTCGTACATGGCACATAGAG…
JN085786	203	1	Unclassified	AGCCTTCATATAGTTTACT-ATATATCTACCCTACACATATGCAGTACTAATCCAGCATAAACGTAATGTATGTACATTACATTTTATGATCTACTTCATGTGCACGTACATAATATTAATGTAACAAGGACATAGTATGTATATAGTACATTAAACGATTTTCCACATGCATATTAAGCACGTACAT-----------------------------------------------------------------------------CAGTATTAATGTAATAAGGACATAATATGTATATTGTACATTAAACGATCTTCCTCATGCATATAAGCATGTACAATGCTTCTATCGGCAGTACATAGTACATTTTACTGCATATTCGTACATGGCACATAGAG…
JN085862	355	3	A2	AGCCTTCATATAGTTTACT-GTACATCTACCCTACACATATGCAGTACTAATCCAGCATAAACGTAATGTATGTACATTACATTTTATGATCTACTTCATGTGCACGTACATAGTATTAATGTAACAAGGACATAGTATGTATATAGTACATTAAACGATTTTCCACATGCATATTAAGCACGTACAT-----------------------------------------------------------------------------CAGTATTAATGTAATAAGGACATAGTATGTATATTGTACATTAAACGATCTTCCTCATGCATATAAGCATGTACAATGTTCCTATCGGCAGTACATAGTACATTTTACTGCATACTCGTACATGGCACATGGAG…
JN085738	1119	1	A2	AGCCTTCATATAGTTTACT-GTACATCTACCCTACACATATGCAGTACTAATCCAGCATAAACGTAATGTATGTACATTACATTTTATGATCTACTTCATGTGCACGTACATAGTATTAATGTAACAAGGACATAGTATGTATATAGTACATTAAACGATTTTCCACATGCATATTAAGCACGTACAT-----------------------------------------------------------------------------CAGTATTAATGTAATAAGGACATAGTATGTATACTGTACATTAAACGATCTTCCTCATGCATATAAGCATGTACAATGTTCCTATCGGCAGTACATAGTACATTTTACTGCATACTCGTACATGGCACATGGAG…
JN085910	696	1	A2	AGCCTTCATATAGTTTACT-GTACATCTACCCTACACATATGCAGTACTAATCCAGCATAAACGTAATGTATGTACATTACATTTTATGATCTACTTCATGTGCACGTACATAGTATTAATGTAACAAGGACATAGTATGTATATAGTACATTAAACGATTTTCCACATGCATATTAAGCACGTACAT-----------------------------------------------------------------------------CAGTATTAATGTAATAAGGACATAGTATGTATATTGTACATTAAACGATCTTCCTCATGCATATAAGCATGTACAATGCTCCTATCGGCAGTACATAGTACATTTTACTGCATACTCGTACATGGCACATGGAG…
JN085728	1841	9	A2	AGCCTTCATATAGTTTACT-GTATATCTACCCTACACATATGCAGTACTAATCCAGCATAAACGTAATGTATGTACATTACATTTTATGATCTACTTCATGTGCACGTACATAGTATTAATGTAACAAGGACATAGTATGTATATAGTACATTAAACGATTTTCCACATGCATATTAAGCACGTACAT-----------------------------------------------------------------------------CAGTATTAATGTAATAAGGACATAGTATGTATATTGTACATTAAACGATCTTCCTCATGCATATAAGCATGTACAATGCTCCTATCGGCAGTACATAGTACATTTTACTGCATACTCGTACATGGCACATGGAG…
JN085677	336	2	A2	AGCCTTCATATAGTTTACT-GTATATCTACCCTACACATATGCAGTACTAATCCAGCATAAACGTAATGTATGTACATTACATTTTATGATCTACTTCATGTGCACGTACATAGTATTAATGTAACAAGGACATAATATGTATATAGTACATTAAACGATTTTCCACATGCATATTAAGCACGTACAT-----------------------------------------------------------------------------CAGTATTAATGTAATAAGGACATAGTATGTATATTGTACATTAAACGATCTTCCTCATGCATATAAGCATGTACAATGCTCCTATCGGCAGTACATAGTACATTTTACTGCATACTCGTACATGGCACATGGAG…
JN085933	252	1	A2	AGCCTTCATATAGTTTACT-GTATATCTACCCTACACATATGCAGTACTAATCCAGCATAAACGTAATGTATGTACATTACATTTTATGATCTACTTCATGTGCACGTACATAGTATTAATGTAACAAGGACATAATATGTATATAGTACATTAAACGATTTTCCACATGCATATTAAGCACGTACAT-----------------------------------------------------------------------------CAGTATTAATGTAATAAGGACATAGTATGTATATTGTACATTAAACGATCTTCCTCATGCATATAAGCATGTACAATGCTCCTATCGGCAGTACATAGTACATTCTACTGCATACTCGTACATGGCACATGGAG…
JN085663	616	4	A2	AGCCTTCATATAGTTTACT-GTATATCTACCCTACACATATGCAGTACTAATCCAGCATAAACGTAATGTATGTACATTACATTTTATGATCTACTTCATGTGCACGTACATAGTATTAATGTAACAAGGACATAGTATGTATATAGTACATTAAACGATTTTCCACATGCATATTAAGCACGTACAT-----------------------------------------------------------------------------CAGTATTAATGTAATAAGGACATAGTATGTATATTGTACATTAAACGATCTTCCTCATGCATATAGGCATGTACAATGCTCCTATCGGCAGTACATAGTACATTTTACTGCATACTCGTACATGGCACATGGAG…
JN085582	548	79	A2	AGCCTTCATATAGTTTACT-GTATATCTACCCTACACATATGCAGTACTAATCCAGCATAAACGTAATGTATGTACATTACATTTTATGATCTACTTCATGTGCACGTACATAGTATTAATGTAACAAGGACATAGTATGTATATAGTACATTAAACGATTTTCCACATGCATATTAAGCACGTACAT-----------------------------------------------------------------------------CAGTATTAATGTAATAAGGACATAGTATGTATATTGTACATTAAACGATCTTCCTCATGCATATAAGCATGTACAATGCTCCTATCGGCAGTACATAGTACATTTTACTGCATACTCGTACATGGCACATGGAG…
JN085809	7	1	A2	AGCCTTCATATAGTTTACT-GTATATCTACCCTACACATATGCAGTACTAATCCAGCATAAACGTAATGTATGTACATTACATTTTATGATCTACTTCATGTGCACGTACATAGTATTAATGTAACAAGGACATAGTATGTATATAGTACATTAAACGATTTTCCACATGCATATTAAGCACGTACAT-----------------------------------------------------------------------------CAGTATTAATGTAATAAGGACATAGTATGTATATTGTACATTAAACGATCTTCCTCATGCATATAAGCATGTACAATGCTCCTATCGGCAGTACATAGTACATTTTACTGCATACTCGTACATGGCACATGGAG…
JN085871	1954	1	A2	AGCCTTCATATAGTTTACT-GTATATCTACCCTACACATATGCAGTACTAATCCAGCATAAACGTAATGTATGTACATTACATTTTATGATCTACTTCATGTGCACGTACATAGTATTAATGTAACAAGGACATAGTATGTATATAGTACATTAAACGATTTTCCACATGCATATTAAGCACGTACAT-----------------------------------------------------------------------------CAGTATTAATGTAATAAGGACATAGTATGTATATTGTACATTAAACGATCTTCCTCATGCATATAAGCATGTACAATGCTCCTATCGGCAGTACATAGTACATTTTACTGGATACTCGTACATGGCACATGGAG…
JN085904	491	1	A2	AGCCTTCATATAGTTTACT-GTATATCTACCCTACACATATGCAGTACTAATCCAGCATAAACGTAATGTATGTACATTACATTTTATGATCTACTTCATGTGCACGTACATAGTATTAATGTAACAAGGACATAGTATGTATATAGTACATTAAACGATTTTCCACATGCATATTAAGCACGTACAT-----------------------------------------------------------------------------CAGTATTAATGTAATAAGGACATAGTATGTATATTGTACATTAAACGATCTTCCTCATACATATAAGCATGTACAATGCTCCTATCGGCAGTACATAGTACATTTTACTGCATACTCGTACATGGCACATGGAG…
JN085548	1791	1	A2	AGCCTTCATATAGTTTACT-GTATATCTACCCTACACATATGCAGTACTAATCCAGCATAAACGTAATGTATGTACATTACATTTTATGATCTACTTCATGTGCACGTACATAGTATTAATGTAACAAGGACATAGCATGTATATAGTACATTAAACGATTTTCCACATGCATATTAAGCACGTACAT-----------------------------------------------------------------------------CAGTATTAATGTAATAAGGACATAGTATGTATATTGTACATTAAACGATCTTCCTCATGCATATAAGCATGTACAATGCTCCTATCGGCAGTACATAGTACATTTTACTGCATACTCGTACATGGCACATGGAG…
JN085615	280	1	A2	AGCCTTCATATAGTTTACT-GTATATCTACCCTACACATATGCAGTACTAATCCAGCATAAACGTAATGTATGTACATTACATTTTATGATCTACTTCATGTGCACGTACATAGTATTAATGTAACAAGGACATAGTATGTATATAGTACATTAAACGATTTTCCACATGCATATTAAGCACGTACAT-----------------------------------------------------------------------------CAGTATTAATGTAATAAGGACATAGTATGTATATTGTACATTAAACGATCTTCCTCATGCATATAAGCATGTACAATGCTCCTATCAGCAGTACATAGTACATTTTACTGCATACTCGTACATGGCACATGGAG…
JN085773	826	2	A2	AGCCTTCATATAGTTTACT-GTATATCTACCCTACACATATGCAGTACTAATCCAGCATAAACGTAATGTATGTACATTACATTTTATGATCTACTTCATGTGCACGTACATAGTATTAATGTAACAAGGACATGGTATGTATATAGTACATTAAACGATTTTCCACATGCATATTAAGCACGTACAT-----------------------------------------------------------------------------CAGTATTAATGTAATAAGGACATAGTATGTATATTGTACATTAAACGATCTTCCTCATGCATATAAGCATGTACAATGCTCCTATCGGCAGTACATAGTACATTTTACTGCATACTCGTACATGGCACATGGAG…
JN085787	199	1	A2	AGCCTTCATATAGTTTACT-GTATATCTACCCTACACATATGCAGTACTAATCCAGCATAAACGTAATGTATGTACATTACATTTTATGATCTACTTCATGTGCACGTACATAGTATTAATGTAACAAGGACATAGTATGTATATAGTACATTAAACGATTTTCCACATGCATATTAAGCACGTACAT-----------------------------------------------------------------------------CAGTATTAATGTAATAAGGACATAGTATGTATATTGTACATTAAACGATCTTCCTCATGCATATAAGCATGTACAATACTCCTATCGGTAGTACATAGTACATTTTACTGCATACTCGTACATGGCACATGGAG…
JN085664	612	2	A2	AGCCTTCATATAGTTTACT-GTATATCTACCCTACACATATGCAGTACTAATCCAGCATAAACGTAATGTATGTACATTACATTTTATGATCTACTTCATGTGCACGTACATAGTATTAATGTAACAAGGACATAGTATGTATATAGTACATTAAACGATTTTCCACATGCATATTAAGCACGTACAT-----------------------------------------------------------------------------CAGTATTAATGTAATAAGGACATAGTATGTATATTGTACATTAAACGATCTTCCTCATGCATATAAGCATGTACAATGCTCCTATCGGTAGTACATAGTACATTTTACTGCATACTCGTACATGGCACATGGAG…
JN085837	1679	8	A2	AGCCTTCATATAGTTTACT-GTATATCTACCCTACACATATGCAGTACTAATCCAGCATAAACGTAATGTATGTACATTACATTTTATGATCTACTTCATGTGCACGTACATAGTATTAATGTAACAAGGACATAGTATGTATATAGTACATTAAACGATTTTCCACATGCATATTAAGCACGTACAT-----------------------------------------------------------------------------CAGTATTAATGTAATAAGGACATAGTATGTATATCGTACATTAAACGATCTTCCTCATGCATATAAGCATGTACAATGCTCCTATCGGCAGTACATAGTACATTTTACTGCATACTCGTACATGGCACATGGAG…
JN085698	497	1	A2	AGCCTTCATATAGTTTACT-GTATATCTACCCTACACATATGCAGTACTAATCCAGCATAAACGTAATGTATGTACATTACATTTTATGATCTACTTCATGTGCACGTACATAGTATTAATGTAACAAGGACATAGTATGTATATAGTACATTAAACGATTTTCCACATGCATATTAAGCACGTACAT-----------------------------------------------------------------------------CAGTATTAATGTAATAAGGACATAGTATGTATATCGTACATTAAACGATCTTCCTCATGCATATAAGCATGTACAATGCTCCTATCGGCAGTACATAGTACATTTTACTGCATACTCGTACATGGTACATGGAG…
JN085897	1511	2	A2	AGCCTTCATATAGTTTACT-GTATATCTACCCTACACATATGCAGTACTAATCCAGCATAAACGTAATGTATGTACATTACATTTTATGATCTACTTCATGTGCACGTACATAGTATTAATGTAACAAGGACATAGTATGTATATAGTACATTAAACGATTTTCCACATGCATATTAAGCACGTACAT-----------------------------------------------------------------------------CAGTATTAATGTAATAAGGACATAGTATGTATATCGTACATTAAACGATCTTCCTCATGCATATAAGCATGTACAATGCTCCTATCGGCAGTACATAGTACATTTTACTGCATACTCGTACATGGCACATGGAG…
JN085680	620	1	A2	AGCCTTCATATAGTTTACT-GTATATCTACCCTACACATATGCAGTACTAATCCAGCATAAACGTAATGTATGTACATTACATTTTATGATCTACTTCATGTGCACGTACATAGTATTAATGTAACAAGGACATAGTATGTATATAGTACATTAAACGATTTTCCACATGCATATTAAGTACGTACAT-----------------------------------------------------------------------------CAGTATTAATGTAATAAGGACATAGTATGTATATCGTACATTAAACGATCTTCCCCATGCATATAAGCATGTACAATGCTCCTATCGGCAGTACATAGTACATTTTACTGCATACTCGTACATGGCACATGGAG…
JN085911	687	1	A2	AGCCTTCATATAGTTTACT-GTATATCTACCCTACACATATGCAGTACTAATCCAGCATAAACGTAATGTATGTACATTACATTTTATGATCTACTTCATGTGCACGTACATAGTATTAATGTAACAAGGACATAGTATGTATATAGTACATTAAACGATTTTCCACATGCATATTAAGCACGTACAT-----------------------------------------------------------------------------CAGTATTAATGTAATAAGGACATAGTATGTATATTGTACATTAAACGATCTTCCCCATGCATATAAGCATGTACAATGCTCCTATCGGCAGTACATAGTACATTTTACTGCATACTCGTACATGGTACATGGAG…
JN085929	1339	1	A2	AGCCTTCATATAGTTTACT-GTATATCTACCCTACACATATGCAGTACTAATCCAGCATAAACGTAATGTATGTACATTACATTTTATGATCTACTTCATGTGCACGTACATAGTATTAATGTAACAAGGACATAGTATGTATATAGTACATTAAACGATTTTCCACATGCATATTAAGCACGTACAT-----------------------------------------------------------------------------CAGTATTAATGTAATAAGGACATAGTATGTATATTGTACATTAAACGATCTTCCCCATGCATATAAGCATGTACAATGCTCCTATCGGCAGTACATAGTACATTTTACTGCATACTCGTACATGGCACATGGAG…
JN085722	523	38	A2	AGCCTTCATATAGTTTACT-GTATATCTACCCTACACATATGCAGTACTAATCCAGCATAAACGTAATGTATGTACATTACATTTTATGATCTACTTCATGTGCACGTACATAGTATTAATGTAACAAGGACATAGTATGTATATAGTACATTAAACGATTTTCCACATGCATATTAAGCACGTACAT-----------------------------------------------------------------------------CAGTATTAATGTAATAAGGACATAGTATGTATATTGTACATTAAACGATCTTCCCCATGCATATAAGCATGTACAATGCTCCTATCGGCAGTACATAGTACATTTTACTGCATACTCGTACATGGCACATGGAG…
JN085898	1514	1	A2	AGCCTTCATATAGTTTACT-GTATATCTACCCTACACATATGCAGTACTAATCCAGCATAAACGTAATGTATGTACATTACATTTTATGATCTACTTCATGTGCACGTACATAGTATTAATGTAACAAGGACATAGTATGTATATAGTACATTAAACGATTTTCCACATGCATATTAAGCACGTACAT-----------------------------------------------------------------------------CAGTATTAATGTAATAAGGACATAGTATGTATATTGTACATTAAACGATCTTCCCCATGCATATAAGCATGTACAATGCTCCTATCGGCAGTACATAGTACATTTTACTGCATACTCGTACATGGCACATGGAG…
JN085699	504	5	A2	AGCCTTCATATAGTTTACT-GTATATCTACCCTACACATATGCAGTACTAATCCAGCATAAACGTAATGTATGTACATTACATTTTATGATCTACTTCATGTGCACGTACATAGTATTAATGTAACAAGGACATAGTATGTATATAGTACATTAAACGATTTTCCACATGCATATTAAGCACGTACAT-----------------------------------------------------------------------------CAGTATTAATGTAATAAGGACATAGTATGTATATTGTACATTAAACGATCTTCCTCATGCATATAAGCATGTACAATGCTCCTATCGGCAGTACATAGTACATTTTACTGCATACTCGTACATAGCACATGGAG…
JN085649	1472	1	A2	AGCCTTCATATAGTTTACT-GTATATCTACCCTACACATATGCAGTACTAATCCAGCATAAACGTAATGTATGTACATTACATTTTATGATCTACTTCATGTGCACGTACATAGTATTAATGTAACAAGGACATAGTATGTATATAGTACATTAAACGATTTTCCACATGCATATTAAGCACGTACAT-----------------------------------------------------------------------------CAGTATTAATGTAATAAGGACATGGTATGTATATTGTACATTAAACGATCTTCCTCATGCATATAAGCATGTACAATGCTCCTATCGGCAGTACATAGTACATTTTACTGCATACTCGTACATAGCACATGAAG…
JN085937	1027	1	A2	AGCCTTCATATAGTTTACT-GTATATCTACCCTACACATATGCAGTACTAATCCAGCATAAACGTAATGTATGTACATTACATTTTATGATCTACTTCATGTGCACGTACATAGTATTAATGTAACAAGGACATAGTATGTATATAGTACATTAAACGATTTTCCACATGCATATTAAGCACGTACAT-----------------------------------------------------------------------------CAGTATTAATGTAATAAGGACATAGTATGTATATTGTACATTAAACGATCTTCCTCATGCATATAAGCATGTACAATGCTCCTATCGGCAGTACATAGTACATTTTACTGCATACTCGTACATGGCACATGAAG…
JN085748	179	4	A2	AGCCTTCATATAGTTTACT-GTATATCTACCCTACACATATGCAGTACTAATCCAGCATAAACGTAATGTATGTACATTACATTTTATGATCTACTTCATGTGCACGTACATAGTATTAATGTAACAAGGACATAGTATGTATATAGTACATTAAACGATTTTCCACATGCATATTAAGCACGTACAT-----------------------------------------------------------------------------CAGTATTAATGTAATAAGGACATAGTATGTATATTGTACATTAAACGATCTTCCTCATGCATATAAGCATGTACAATGCTCCTATCGGCAGTACATGGTACATTTTACTGCATACTCGTACATGGCACATGGAG…
JN085735	1647	3	A2	AGCCTTCATATAGTTTACT-GTATATCTACCCTACACATATGCAGTACTAATCCAGCATAAACGTAATGTATGTACATTACATTTTATGATCTACTTCATGTGCACGTACATAGTATTAATGTAACAAGGACATAGTATGTATATAGTACATTAAACGATTTTCCACATGCATATTAAGCACGTACAT-----------------------------------------------------------------------------CAGTATTAATGTAATAAGGACATAGTATGTATATTGTACATTAAACGATCTTCCTCATGCATATAAGCATGTACAATGTTCCTATCGGCAGTACATGGTACATTTTACTGCATACTCGTACATGGCACATGGAG…
JN085843	1686	2	A2	AGCCTTCATATAGTTTACT-GTATATCTACCCTACACATATGCAGTACTAATCCAGCATAAACGTAATGTATGTACATTACATTTTATGATCTACTTCATGTGCACGTACATAGTATTAATGTAACAAGGACATAGTATGTATATAGTACATTAAACGATTTTCCACATGCATATTAAGCACGTACAT-----------------------------------------------------------------------------CAGTATTAATGTAATAAGGACATAGTATGTATATTGTACATTAAACGATCTTCCTCATGCATATAAGCATGTACAATGCTCCTATTGGCAGTACATAGTACATTTTACTGCATACTCGTACATGGCACATGGAG…
JN085531	1602	1	A2	AGCCTTCATATAGTTTACT-GTATATCTACCCTACACATATGCAGTACTAATCCAGCATAAACGTAATGTATGTACATTACATTTTATGATCTACTTCATGTGCACGTACATAGTATTAATGTAACAAGGACATAGTATGTATATAGTACATTAAACGATTTTCCACATGCATATTAAGCACGTACAT-----------------------------------------------------------------------------CAGTATTAATGTAATAAGGACATAATATGTATATTGTACATTAAACGATCTTCCTCATGCATATAAGCATGTACAATGCTCCTATCGGCAGTACATAGTACATTTTACTGCATACTCGTACATGGCACATGGAG…
JN085641	1496	1	A2	AGCCTTCATATAGTTTACT-GTATATCTACCCTACACATATGCAGTACTAATCCAGCATAAACGTAATGTATGTACATTACATTTTATGATCTACTTCATGTGCACGTACATAGTATTAATGTAACAAGGACATAGTATGTATATAGTACATTAAACGATTTTCCACATGCATATTAAGCACGTACAT-----------------------------------------------------------------------------CAGTATTAATGTAATAAGGACATAGTATGTATATTGTACATTAAACGATCTTCCTCATGCATATAAGCATGTACAATGCTCCTATCGGCAGTACATAGTACATTTTACTGCATATTCGTACATGGCACATGGAG…
JN085684	446	3	A2	AGCCTTCATATAGTTTACT-GTATATCTACCCTACACATATGCAGTACTAATCCAGCATAAACGTAATGTATGTACATTACATTTTATGATCTACTTCATGTGCACGTACATAGTATTAATGTAACAAGGACATAGTATGTATATAGTACATTAAACGATTTTCCACATGCATATTAAGCACGTACAT-----------------------------------------------------------------------------CAGTATTAATGTAATAAGGACATAGTATGTATATTGTACATTAAACGATCTTCCTCATGCATATAAGCATGTACAATGCTCCTATCGGCAGTACATAGTACATTTTACTGCATACTCGTACATGGCACATAGAG…
JN085792	357	7	A2	AGCCTTCATATAGTTTACT-GTATATCTACCCTACACATATGCAGTACTAATCCAGCATAAACGTAATGTATGTACATTACATTTTATGATCTACTTCATGTGCACGTACATAATATTAATGTAACAAGGACATAGTATGTATATAGTACATTAAACGATTTCCCACATGCATATTAAGCACGTACAT-----------------------------------------------------------------------------TAGTATTAATGTAATAAGGACATAATATGTATATTGTACATTAAACGATTTTCCTCATGCATATAAGCATGTACAATGCTTCTATCGACAGTACATAGTACATTTTACTGCATACTCGTACATGGCACATAGAG…
JN085583	553	40	A3	AGCCTTCATATAGTTTACT-GTATATCTACCCTACACATATGCAGTACTAATCCAGCATAAACGTAATGTATGTACATTACATTTTATGATCTACTTCATGTGCACGTACATAATATTAATGTAACAAGGACATAGTATGTATATAGTACATTAAACGATTTTCCGCATGCATATTAAGCACGTACAT-----------------------------------------------------------------------------CAGTATTAATGTAATAAGGACATAGTATGTATATTGTACATTAAACGATCTTCCTCATGCATATAAGCATGTACAATGTTTCTATCGGTAGTACATAGTACATTTTACTGCATATTCGTACATGGCACATGAAG…
JN085756	1004	1	A3	AGCCTTCATATAGTTTACT-GTATATCTACCCTACACATATGCAGTACTAATCCAGCATAAACGTAATGTATGTACATTACATTTTATGATCTACTTCATGTGCACGTACATAATATTAATGTAACAAGGACATAGTATGTATATAGTACATTAAACGATTTTCCGCATGCATATTAAGCGCGTACAT-----------------------------------------------------------------------------CAGTATTAATGTAATAAGGACATAGTATGTATATTGTACATTAAACGATCTTCCTCATGCATATAAGCATGTACAATGTTTCTATCGGTAGTACATAGTACATTTTACTGCATATTCGTACATGGCACATGAAG…
JN085700	501	1	A3	AGCCTTCATATAGTTTACT-GTATATCTACCCTACACATATGCAGTACTAATCCAGCATAAACGTAATGTATGTACATTACATTTTATGATCTACTTCATGTGCACGTACATAATATTAATGTAACAAGGACATAGTATGTATATAGTACATTAAACGATTTTCCGCATGCATATTAAGCACGTACAT-----------------------------------------------------------------------------CAGTATTAATGTAATAAGGACATAGTATGTATATCGTACATTAAACGATCTTCCTCATGCATATAAGCATGTACAATGTTTCTATCGGTAGTACATAGTACATTTTACTGCATATTCGTACATGGCACATGAAG…
JN085765	1091	7	A3	AGCCTTCATATAGTTTACT-GTATATCTACCCTACACATATGCAGTACTAATCCAGCATAAACGTAATGTATGTACATTACATTTTATGATCTACTTCATGTGCACGTACATAATATTAATGTAACAAGGACATAGTATGTATATAGTACATTAAACGATTTTCCGCATGCATATTAAGCACGTACAT-----------------------------------------------------------------------------CAGTATTAATGTAATAAGGACATAGTATGTATATTGTACATTAAACGATCTTCCCCATGCATATAAGCATGTACAATGTTTCTATCGGTAGTACATAGTACATTTTACTGCATATTCGTACATGGCACATGAAG…
JN085938	1029	1	A3	AGCCTTCATATAGTTTACT-GTATATCTACCCTACACATATGCAGTACTAATCCAGCATAAACGTAATGTATGTACATTACATTTTATGATCTACTTCATGTGCACGTACATAATATTAATGTAACAAGGACATAGTATGTATATAGTACATTAAACGATTTTCCGCATGCATATTAAGCACGTACAT-----------------------------------------------------------------------------CAGTATTAATGTAATAAGGACATAATATGTATATTGTACATTAAACGATCTTCCTCATGCATATAAGCATGTACAATGTTTCTATCGGTAGTACATAGTACATTTTACTGCATATTCGTACATGGCACATGAAG…
JN085826	1257	1	A3	AGCCTTCATATAGTTTACT-GTATATCTACCCTACACATATGCAGTACTAATCCAGCATAAACGTAATGTATGTACATTACATTTTATGATCTACTTCATGTGCACGTACATAATATTAATGTAACAAGGACATAGTATGTATATAGTACATTAAACGATTTTCCGCATGCATATTAAGCACGTACAT-----------------------------------------------------------------------------CATTATTAATGTAATAAGGACATAATATGTATATTGTACATTAAACGATCTTCCTCATGCATATAAGCATGTACAATGTTTCTATCGGTAGTACATAGTACATTTTACTGCATATTCGTACATGGCACATGAAG…
JN085589	638	8	A3	AGCCTTCATATAGTTTACT-GTATATCTACCCTACACATATGCAGTACTAATCCAGCATAAACGTAATGTATGTACATTACATTTTATGATCTACTTCATGTGCACGTACATAATATTAATGTAACAAGGACATAGTATGTATATAGTACATTAAACGATTTTCCGCATGCATATTAAGCACGTACAT-----------------------------------------------------------------------------CAGTATTAATGTAATAAGGACATAGTATGTATATTGTACATTAAACGATCTTCCTCATGCATATAAGCATGTACAATGTTTCTATCGGCAGTACATAGTACATTTTACTGCATATTCGTACATGGCACATGAAG…
JN085805	1217	5	A3	AGCCTTCATATAGTTTACT-GTATATCTACCCTACACATATGCAGTACTAATCCAGCATAAACGTAATGTATGTACATTACATTTTATGATCTACTTCATGTGCACGTACATAATATTAATGTAACAAGGACATAGTATGTATATAGTACATTAAACGATTTTCCACATGCATATTAAGCACGTACAT-----------------------------------------------------------------------------CAGTATTAATGTAATAAGGACATAGTATGTATATTGTACATTAAACGATCTTCCTCATGCATATAAGCATGTACGATGTTTCTATCGGCAGTACATAGTACATTTTACTGCATATTCGTACATGGCACATGAAG…
JN085806	1220	1	A3	AGCCTTCATATAGTTTACT-GTATATCTACCCTACACATATGCAGTACTAATCCAGCATAAACGTAATGTATGTACATTACATTTTATGATCTACTTCATGTGCACGTACATAATATTAATGTAACAAGGACATAGTATGTATATAGTACATTAAACGATTTTCCACATGCATATTAAGCACGTACAT-----------------------------------------------------------------------------CAGTATTAATGTAATAAGGACATAGTATGTATATTGTACATTAAACGATCTTCCCCATGCATATAAGCATGTACGATGTTTCTATCGGCAGTACATAGTACATTTTACTGCATATTCGTACATGGCACATGAAG…
JN085916	674	3	A3	AGCCTTCATATAGTTTACT-GTATATCTACCCTACACATATGCAGTACTAATCCAGCATAAACGTAATGTATGTACATTACATTTTATGATCTACTTCATGTGCACGTACATAATATTAATGTAACAAGGACATAGTATGTATATAGTACATTAAACGATTTTCCGCATGCATATTAAGCACGTACAT-----------------------------------------------------------------------------CAGTATTAATGTAATAAGGACATAGTATGTATATTGTACATTAAACGATCTTCCTCATGCATATAAGCATGTACGATGTTTCTATCGGCAGTACATAGTACATTTTACTGCATATTCGTACATGGCACATGAAG…
JN085729	1837	9	A3	AGCCTTCATATAGTTTACT-GTATATCTACCCTACACATATGCAGTACTAATCCAGCATAAACGTAATGTATGTACATTACATTTTATGATCTACTTCATGTGCACGTACATAATATTAATGTAACAAGGACATAATATGTATATAGTACATTAAACGATTTTCCGCATGCATATTAAGCACGTACAT-----------------------------------------------------------------------------CAGTATTAATGTAATAAGGACATAGTATGTATATTGTACATTAAACGATCTTCCTCATGCATATAAGCATGTACGATGTTTCTATCGGCAGTACATAGTACATTTTACTGCATATTCGTACATGGCACATGAAG…
JN085799	1238	1	A3	AGCCTTCATATAGTTTACT-GTATATCTACCCTACACATATGCAGTACTAATCCAGCATAAACGTAATGTATGTACATTACATTTTATGATCTACTTCATGTGCACGTACATAATATTAATGTAACAAGGACATAGTATGTATATAGTACATTAAACGATTTTCCACATGCATATTAAGCACGTACAT-----------------------------------------------------------------------------CAGTATTAATGTAATAAGGACATAGTATGTATATTGTACATTAAACGATCTTCCTCATGCATATAAGCATGTACAATGCTTCTATCGGTAGTACATGGTACATTTTACTGCATATTCGTACATGGCGCATGAAG…
JN085543	563	2	A3	AGCCTTCATATAGTTTACT-GTATATCTACCCTACACATATGCAGTACTAATCCAGCATAAACGTAATGTATGTACATTACATTTTATGATCTACTTCATGTGCACGTACATAATATTAATGTAACAAGGACATAGTATGTATATAGTACATTAAACGATTTTCCACATGCATATTAAGTACGTACAT-----------------------------------------------------------------------------CAGTATTAATGTAATAAGGACATAATATGTATATTGTACATTAAACGATCTTCCTCATGCATATAAGCATGTACAATGTTTCTATCGGCAGTACATAGTACATTTTATTGCATATTCGTACATGGCACATGGAG…
JN085605	889	3	A3	AGCCTTCATATAGTTTACT-GTATATCTACCCTACACATATGCAGTACTAATCCAGCATAAACGTAATGTATGTACATTACATTTTATGATCTACTTCATGTGCACGTACATAATATTAATGTAATAAGGACATAGTATGTATATAGTACATTAAACGATTTTCCACATGCATATTAAGCACGTACAT-----------------------------------------------------------------------------CAGTATTAATGTAATAAGGACATAATATGTATATTGTACATTAAACGATCTTCCTCATGCATATAAGCATGTACAATGCTTCTATCGGCAGTACATAGTACATTTTACTGCATATTCGTACATGGCACATGGAG…
JN085611	1362	1	Unclassified	AGCCTTCATATAGTTTACT-GTATATCTACCCTACACATATGCAGTACTAATCCAGCATAAACGTAATGTATGTACATTACATTTTATGATCTACTTCATGTGCACGTACATAATATTAATGCAACAAGGACATAGTATGTATATAGTACATTAAACGATTTTCCACATGCATATTAAGCACGTACAT-----------------------------------------------------------------------------CAGTATTAATGTAATAAGGACATAGTATGTATATTGTACATTAAACGATCTTCCTCATGCATATAAGCATGTACAATGCTTCTATTGGCAGTACATAGTACATTTTACTGCATATTCGTACATGGCACATGGAG…
JN085868	1748	1	Unclassified	AGTCTTCATATAGTTTACT-GTATATCTACCCTACACATATGCAGTACTAATCCAGCATAAACGTAATGTATGTACATTACATTTTATGATCTACTTCATGTGCACGTACATAATATTAATGCAACAAGGACATAGTATGTATATAGTACATTAAACGATTTTCCACATGCATATTAAGCACGTACAT-----------------------------------------------------------------------------CAGTATTAATGTAATAAGGACATAGTATGTATATTGTACATTAAACGATCTTCCTCATGCATATAAGCATGTACAATGCTTCTATTGGCAGTACATAGTACATTTTACTGCATATTCGTACATGGCACATGGAG…
JN085631	1429	1	Unclassified	AGTCTTCATATAGTTTACT-GTATATCTACCCTACACATATGCAGTACTAATCCAGCATAAACGTAATGTATGTACATTACATTTTATGATCTACTTCATGTGCACGTACATAATATTAATGTAACAAGGACATAGTATGTATATAGTACATTAAACGATTTTCCACATGCATATTAAGCACGTACAT-----------------------------------------------------------------------------CAGTATTAATGTAATAAGGACATAGTATGTATATTGTACATTAAACGATCTTCCTCATGCATATAAGCATGTACAATGCTTCTATTGGCAGTACATAGTACATTTTACTGCATATTCGTACATGGCACATGGAG…
JN085703	1030	1	A8	AGCCTTCATATAGTTTACT-GTATATCTACCCTACACATATACAGTACTAATCCAGCATAAACGTAATGTATGTACATTACATTTTATGATCTACTTCATGTGTACGTACATAATATTAATGTAACAAGGACATAGTATGTATATAGTACATTAAACGATTTTCCACATGCATATTAAGCACGTACAT-----------------------------------------------------------------------------CAATATTAATGTAATAAGGACATAGTATGTATATTGTACATTAAACGATCTTCCTCATGCATATAAGCATGTATAATGTTTCTATCGGCAGTACATAGTACATTTTACTGCATATTCGTACATGGTACATAGAG…
JN085857	1156	29	A8	AGCCTTCATATAGTTTACT-GTATATCTACCCTACACATATACAGTACTAATCCAGCATAAACGTAATGTATGTACATTACATTTTATGATCTACTTCATGTGTACGTACATAATATTAATGTAACAAGGACATAGTATGTATATAGTACATTAAACGATTTTCCACATGCATATTAAGCACGTACAT-----------------------------------------------------------------------------CAATATTAATGTAATAAGGACATAGTATGTATATTGTACATTAAACGATCTTCCTCATGCATATAAGCATGTATAATGTTTCTATCGGCAGTACATAGTACATTTTACTGCATATTCGTACATGGCACATAGAG…
JN085537	1596	1	A8	AGCCTTCATATAGTTTACT-GTATATCTACCCTACACATATACAGTACTAATCCAGCATAAACGTAATGTATGTACATTACATTTTATGATCTACTTCATGTGTACGTACATAATATTAATGTAACAAGGACATAGTATGTATATAGTACATTAAACGATTTTCCACATGCATATTAAGCACGTACAT-----------------------------------------------------------------------------CAATATTAATGTAATAAGGACATAGTATGTATATTGTACATTAAACGATCTTCCTCATGCATATAAGCATGTATAATGTTTCTATCGGCAGTACATAGTACATTTTACTGCATATTCGTACATGGCACATAGAG…
JN085736	1645	9	A8	AGCCTTCATATAGTTTACT-GTATATCTACCCTACACATATACAGTACTAATCCAGCATAAACGTAATGTATGTACATTACATTTTATGATCTACTTCATGTGTACGTACATAATATTAATGTAACAAGGACATAGTATGTATATAGTACATTAAACGATTTTCCACATGCATATTAGGCACGTACAT-----------------------------------------------------------------------------CAATATTAATGTAATAAGGACATAATATGTATATTGTACATTAAACGATCTTCCCCATGCATATAAGCATGTATAATGTTTCTATCGGCAGTACATAGTACATTTTACTGCATATTCGTACATGGCACATAGAG…
JN085750	940	10	A8	AGCCTTCATATAGTTTACT-GTATATCTACCCTACACATATACAGTACTAATCCAGCATAAACGTAATGTATGTACATTACATTTTATGATCTACTTCATGTGTACGTACATAATATTAATGTAACAAGGACATAGTATGTATATAGTACATTAAACGATTTTCCACATGCATATTAGGCACGTACAT-----------------------------------------------------------------------------CAATATTAATGTAATAAGGACATAATATGTATATTGTACATTAAACGATCTTCCTCATGCATATAAGCATGTATAATGTTTCTATCGGCAGTACATAGTACATTTTACTGCATATTCGTACATGGCACATAGAG…
JN085751	930	1	A8	AGCCTTCATATAGTTTACT-GTATATCTACCCTACACATATACAGTACTAATCCAGCATAAACGTAATGTATGTACATTACATTTTATGATCTACTTCATGTGTACGTACATAATATTAATGTAACAAGGACATAGTATGTATATAGTACATTAAACGATTTTCCACATGCATATTAGGCACGTACAT-----------------------------------------------------------------------------CAATATTAATGTAATAAGGACATAATATGTATATTGTACATTAAACGATCTTCCTCATGCATATAAGCATGTATAATGTTTCTATCGGCAGTACATAGTACATTTTACTGCATATTCGTACATGGCACATAGAG…
JN085624	219	2	A8	AGCCTTCATATAGTTTACT-GTATATCTACCCTACACATATACAGTACTAATCCAGCATAAACGTAATGTATGTACATTACATTTTATGATCTACTTCATGTGTACGTACATAATATTAATGTAACAAGGACATAGTATGTATATAGTACATTAAACGATTTTCCACATGCATATTAAGCACGTACAT-----------------------------------------------------------------------------CAATATTAATGTAATAAGGACATAATATGTATATTGTACATTAAACGATCTTCCTCATGCATATAAGCATGTATAATGTTTCTATCGGCAGTACATAGTACATTTTACTGCATATTCGTACATGGCACATAGAG…
JN085632	1434	11	A8	AGCCTTCATATAGTTTACT-GTATATCTACCCTACACATATACAGTACTAATCCAGCATAAACGTAATGTATGTACATTACATTTTATGATCTACTTCATGTGTACGTACATAATATTAATGTAACAAGGACATAGTATGTATATAGTACATTAAACGATTTTCCACATGCATATTAAGCACGTACAT-----------------------------------------------------------------------------CAATATTAATGTAATAAGGACATAGTATGTATATTGTACATTAAACGATCTTCCTCATGCATATAAGCATGTATAATGTCTCTATCGGCAGTACATAGTACATTTTACTGCATATTCGTACATGGCACATAGAG…
JN085555	903	8	A8	AGCCTTCATATAGTTTACT-GTATATCTACCCTACACATATGCAGTACTAATCCAGCATAAACGTAATGTATGTACATTACATTTTATGATCTACTTCATGTGTACGTACATAATATTAATGTAACAAGGACATAGTATGTATATAGTACATTAAACGATTTTCCACATGCATATTAAGCACGTACAT-----------------------------------------------------------------------------TAATATTAATGTAATAAGGACATAGTATGTATATTGTACATTAAACGATCTTCCTCATGCATATAAGCATGTATAACGTCTCTATCGACAGTACATAGTACATTTTACTGCATATTCGTACATGGCACATAGAG…
JN085819	867	2	A8	AGCCTTCATATAGTTTACT-GTATATCTACCCTACACATATGCAGTACTAATCCAGCATAAACGTAATGTATGTACATTACATTTTATGATCTACTTCATGTGTACGTACATAATATTAATGTAACAAGGACATAGTATGTATATAGTACATTAAACGATTTTCCACATGCATATTAAGCACGTACAT-----------------------------------------------------------------------------TAATATTAATGTAATAAGGACATAGTATGTATATTGTACATTAAACGATCTTCCTCATGCATATAAGCATGTATAACGTCTCTATCGGCAGTACATAGTACATTTTACTGCATATTCGTACATGGCACATAGAG…
JN085710	463	1	A8	AGCCTTCATATAGTTTACT-GTATATCTACCCTACACATATGCAGTACTAATCCAGCATAAACGTAATGTATGTACATTACATTTTATGATCTACTTCATGTGTACGTACATAATATTAATGTAACAAGGACATAGTATGTATATAGTACATTAAACGATTTTCCACATGCATATTAAGCACGTACAT-----------------------------------------------------------------------------TAATATTAATGTAATAAGGACATAGTATGTATATTGTACATTAAACGATCTTCCTCATGCATATAAGCATGTATAACGTCTCTATTGGCAGTACATAGTACATTTTACTGCATATTCGTACATGGCACATAGAG…
JN085704	1031	2	A11	AGCCTTCATATAGTTTACT-GTATATCTACCCTACACATATGCAGTACTAATCCAGCATGAACGTAATGTATGTACATTACATTTTATGATCTACTTCATGTGTACGTACATAATATTAATGTAACAAGGACATAATATGTATATAGTACATTAAACGATTTCCCACATGCATATTAAGCACGTACAT-----------------------------------------------------------------------------CAGTATTAATGTAATAAGGACATAGTATGTATATTGTACATTAAACGATCTTCCTCATGCATATAAGCATGTATAATGTTCCTACCGACAGTACATAGTACATTTTACTGCATATTCGTACATAGCACATAAAG…
JN085921	744	1	A11	AGCCTTCATATAGTTTACT-GTATATCTACCCTACACATATGCAGTACTAATCCAGCATGAACGTAATGTATGTACATTACATTTTATGATCTACTTCATGTGTACGTACATAATATTAATGTAACAAGGACATAGTATGTATATAGTACATTAAACGATTTCCCACATGCATATTAAGCACGTACAT-----------------------------------------------------------------------------CAGTATTAATGTAATAAGGACATAGTATGTATATTGTACATTAAACGATCTTCCTCATGCATATAAGCATGTATAATGTTCCTACCGACAGTACATAGTACATTTTACTGCATATTCGTACATAGCACATAAAG…
JN085565	995	8	A11	AGCCTTCATATAGTTTACT-GTATATCTACCCTACACATATGCAGTACTAATCCAGCATGAACGTAATGTATGTACATTACATTTTATGATCTACTTCATGTGTACGTACATAATATTAATGTAACAAGGACATAATATGTATATAGTACATTAAACGATTTCCCACATGCATATTAAGCACGTACAT-----------------------------------------------------------------------------CAGTATTAATGTAATAAGGACATAGTATGTATATTGTACATTAAACGATCTTCCTCATGCATATAAGCATGTATAATGTTCCTATCGACAGTACATAGTACATTTTACTGCATATTCGTACATAGCACATAAAG…
JN085794	1294	11	A11	AGCCTTCATATAGTTTACT-GTATATCTACCCTACACATATGCAGTACTAATCCAGCATGAACGTAATGTATGTACATTACATTTTATGATCTACTTCATGTGTACGTACATAATATTAATGTAACAAGGACATAGTATGTATATAGTACATTAAACGATTTCCCACATGCATATTAAGCACGTACAT-----------------------------------------------------------------------------CAGTATTAATGTAATAAGGACATAGTATGTATATTGTACATTAAACGATCTTCCTCATGCATATAAGCATGTATAATGTTCCTACCGGCAGTACATAGTACATTTTACTGCATATTCGTACATAGCACATAAAG…
JN085899	1515	1	A11	AGCCTTCATATAGTTTACT-GTATATCTACCCTACACATATGCAGTACTAATCCAGCATGAACGTAATGTATGTACATTACATTTTATGATCTACTTCATGTGTACGTACATAATATTAATGTAACAAGGACATAGTATGTATATAGTACATTAAACGATTTCCCACATGCATATTAAGCACGTACAT-----------------------------------------------------------------------------CAGTATTAATGTAATAAGGACATAGTATGTATATTGTACATTAAACGATCTTCCTCATGCATATAAGCATGTATAATGTTCCTACCGGCAGTACATAGTACATTTTACTGCATATTCGTACATAGCACAAAAAG…
JN085730	1831	1	A11	AGCCTTCATATAGTTTACT-GTATATCTACCCTACACATATGCAGTACTAATCCAGCATGAACGTAATGTATGTACATTACATTTTATGATCTACTTCATGTGTACGTACATAATATTAATGTAACAAAGACATAGTATGTATATAGTACATTAAACGATTTCCCACATGCATATTAAGCACGTACAT-----------------------------------------------------------------------------CAGTATTAATGTAATAAGGACATAGTATGTATATTGTACATTAAACGATCTTCCTCATGCATATAAGCATGTATAATGTTCCTACCGGCAGTACATAGTACATTTTACTGCATATTCGTACATAGCACATAAAG…
JN085811	50	1	A11	AGCCTTCATATAGTTTACT-GTATATCTACCCTACACATATGCAGTACTAATCCAGCATGAACGTAATGTATGTACATTACATTTTATGATCTACTTCATGTGTACGTACATAATATTAATGTAACAAGGACATAGTATGTATATAGTACATTAAACGATTTCCCACATGCATATTAAGCACGTACAT-----------------------------------------------------------------------------CAGTATTAATGTAATAAGGACATAGTATGTATATTGTACATTAAACGATCTTCCTCATGCATATAAGCATGTATAATGTTCCTACCGGTAGTACATAGTACATTTTACTGCATATTCGTACATAGCACATAAAG…
JN085850	1557	3	A11	AGCCTTCATATAGTTTACT-GTATATCTACCCTACACATATACAGTACTAATCCAGCATGAACGTAATGTATGTACATTACATTTTATGATCTACTTCATGTATACGTACATAATATTAATGTAACAAGGACATAGTATGTATATAGTACATTAAACGATTTCCCACATGCATATTAAGCACGTACAT-----------------------------------------------------------------------------CAGTATTAATGTAATAAGGACATAGTATGTATATTGTACATTAAACGATCTTCCTCATGCATATAAGCATGTATAATGTTCCTACCGGCAGTACATAGTACATTTTACTGCATATTCGTACATAGCACATAAAG…
JN085669	1547	5	A11	AGCCTTCATATAGTTTACT-GTATATCTACCCTACACATATGCAGTACTAATCCAGCATGAACGTAATGTATGTACATTACATTTTATGATCTACTTCATGTGTACGTACATAATATTAATGTAACAAGGACATAGTATGTATATAGTACATTAAACGATTTCCCACATGCATATTAAGCACGTACAT-----------------------------------------------------------------------------CAGTATTAATGTAATAAGGACATAGTATGTATATTGTACATTAAACGATCTTCCTCATGCATATAAGCATGTATAATGTTCCTACCGGCAGTACATAGTACATTTTACTGCATATTCGTACATAGCACATAAAG…
JN085778	1330	1	A11	AGCCTTCATATAGTTTACT-GTATATCTACCCTACACATATGCAGTACTAATCCAGCATGAACGTAATGTATGTACATTACATTTTATGATCTACTTCATGTGTACGTACATAATATTAATGTAACAAGGACATAGTATGTATATAGTACATTAAACGATTTCCCACATGCATATTAAGCACGTACAT-----------------------------------------------------------------------------CAGTATTAATGTAATAAGGACATAGTATGTATATTGTACATTAAACGATCTTCCTCATGCATATAAGCATGTATAATGTTCCTACCGGCAGTACATAGTACATTCTACTGCATATTCGTACATAGCACATAAAG…
JN085922	757	1	A11	AGCCTTCATATAGTTTACT-GTATATCTACTCTACACATATGCAGTACTAATCCAGCATGAACGTAATGTATGTACATTACATTTTATGATCTACTTCATGTGTACGTACATAATATTAATGTAACAAGGACATAGTATGTATATAGTACATTAAACGATTTCCCACATGCATATTAAGCACGTACAT-----------------------------------------------------------------------------CAGTATTAATGTAATAAGGACATAATATGTATATTGTACATTAAACGATCTTCCTCATGCATATAAGCATGTATAATGTTCCTACCGGCAGTACATAGTACATTTTACTGCATATTCGTACATAGCACATAAAG…
JN085616	276	1	A11	AGCCTTCATATAGTTTACT-GTATATCTACCCTACACATATGCAGTACTAATCCAGCATGAACGTAATGTATGTACATTACATCTTATGATCTACTTCATGTGTACGTACATAATATTAATGTAACAAGGACATAGTATGTATATAGTACATTAAACGATTTCCCACATGCATATTAAGCACGTACAT-----------------------------------------------------------------------------CAGTATTAATGTAATAAGGACATAATATGTATATTGTACATTAAACGATCTTCCTCATGCATATAAGCATGTATAATGTTCCTACCGGCAGTACATAGTACATTTTACTGCATATTCGTACATAGCACATAAAG…
JN085923	739	1	A11	AGCCTTCATATAGTTTACC-GTATATCTACCCTACACATATGCAGTACTAATCCAGCATGAACGTAATGTATGTACATTACATTTTATGATCTACTTCATGTGTACGTACATAATATTAATGTAACAAGGACATAGTATGTATATAGTACATTAAACGATTTCCCACATGCATATTAAGCACGTACAT-----------------------------------------------------------------------------CAGTATTAATGTAATAAGGACATAATATGTATATTGTACATTAAACGATCTTCCTCATGCATATAAGCATGTATAATGTTCCTACCGGCAGTACATAGTACATTTTACTGCATATTCGTACATAGCACATAAAG…
JN085558	1881	6	A11	AGCCTTCATATAGTTTACT-GTATATCTACCCTACACATATGCAGTACTAATCCAGCATGAACGTAATGTATGTACATTACATTTTATGATCTACTTCATGTGTACGTACATAATATTAATGTAACAAGGACATAGTATGTATATAGTACATTAAACGATTTCCCACATGCATATTAAGCACGTACAT-----------------------------------------------------------------------------CAGTATTAATGTAATAAGGACATAATATGTATATTGTACATTAAACGATCTTCCTCATGCATATAAGCATGTATAATGTTCCTACCGGCAGTACATAGTACATTTTACTGCATATTCGTACATAGCACATAAAG…
JN085633	1432	2	A11	AGCCTTCATATAGTTTACT-GTATATCTACCCTACACATATGCAGTACTAATCCAGCATGAACGTAATGTATGTACATTACATTTTATGATCTACTTCATGTGTACGTACATAATATTAATGTAACAAGGACATAGTATGTATATAGTACATTAAACGATTTCCCACATGCATATTAAGCACGTACAT-----------------------------------------------------------------------------CAGTATTAATGTAATAAGGACATAGTATGTATATTGTACATTAAACGATCTTCCTCATGCATATAAGCATGTATAATGTTCCTACTGGCAGTACATAGTACATTCTACTGCATATTCGTACATAGCACATAAAG…
JN085869	1755	1	A11	AGCCTTCATATAGTTTACT-GTATATCTACCCTACACATATGCAGTACTAATCCAGCATGAACGTAATGTATGTACATTACATTTTATGATCTACTTCATGTGTACGTACATAATATTAATGTAACAAGGACATAGTATGTATATAGTACATTAAACGATTTCCCACATGCATATTAAGCACGTACAT-----------------------------------------------------------------------------CAGTATTAATGTAATAAGGACATAGTATGTATATTGTACATTAAACGATCTTCCTCATGCATATAAGCATGTATAATGTTCCTACTGGCAGTACATAGTACATTTTACTGCATATTCGTACATAGCACATAAAG…
JN085774	819	2	A11	AGCCTTCATATAGTTTACT-GTATATCTACCCTACACATATGCAGTACTAATCCAGCATGAACGTAATGTATGTACATTACATTTTATGATCTACTTCATGTGTACGTACATAATATTAATGTAACAAGGACATAGTATGTATATAGTACATTAAACGATTTCCCACATGCATATTAAGCACGTACAT-----------------------------------------------------------------------------TAGTATTAATGTAATAAGGACATAGTATGTATATTGTACATTAAACGATCTTCCTCATGCATATAAGCATGTATAATGTTCCTACCGACAGTACATAGTACATTTCACTGCATATTCGTACATAGCACATAAAG…
JN085602	228	2	A11	AGCCTTCATATAGTTTACT-GTATATCTACCCTACACATATGCAGTACTAATCCAGCATGAACGTAATGTATGTACATTACATTTTATGATCTACTTCATGTGTACGTACATAATATTAATGTAACAAGGACATAGTATGTATATAGTACATTAAACGATTTCCCACATGCATATTAAGCACGTACAT-----------------------------------------------------------------------------CAGTATTAATGTAATAAGGACATAGTATGTATATTGTACATTAAACGATCTTCCTCATGCATATAAGCATGTATAATGTTCCTACCGGCAGTACATAGTACATTTCACTGCATGTTCGTACATAGCACATAAAG…
JN085661	321	7	A11	AGCCTTCATATAGTTTACT-GTATATCTACCCTACACATATGCAGTACTAATCCAGCATGAACGTAATGTATGTACATTACATTTTATGATCTACTTCATGTGTACGTACATAATATTAATGTAACAAGGACATAGTATGTATATAGTACATTAAACGATTTCCCACATGCATATTAAGCACGTACAT-----------------------------------------------------------------------------CAGTATTAATGTAATAAGGACATAGTATGTATATTGTACATTAAACGATCTTCCTCATGCATATAAGCATGTATAATGTTCCTACCGGCAGTACATAGTACATTTCACTGCATATTCGTACATAGCACATAAAG…
JN085900	1520	2	A11	AGCCTTCATATAGTTTACT-GTATATCTACCCTACACATATGCAGTACTAATCCAGCATGAACGTAATGTATGTACATTACATTTTATGATCTACTTCATGTGTACGTACATAATATTAATGTAACAAGGACATAGTATGTATATAGTACATTAAACGATTTCCCACATGCATATTAAGCACGTACAT-----------------------------------------------------------------------------CAGTATTAATGTAATAAGGACATAGTATGTATATTGTACATTAAACGATCTTCCTCATGCATATAAGCATGTATAATGTTCCTACCGGCAGTACATAGTACATTTCACTGCATACTCGTACATAGCACATAAAG…
JN085815	975	3	A11	AGCCTTCATATAGTTTACT-GTATATCTACCCTACACATATGCAGTACTAATCCAGCATGAACGTAATGTATGTACATTACATTTTATGATCTACTTCATGTGTACGTACATAATATTAATGTAACAAGGACATAGTATGTATATAGTACATTAAACGATTTCCCACATGCATATTAAGCACGTACAT-----------------------------------------------------------------------------CAGTATTAATGTAATAAGGACATAGTATGTATATTGTACATTAAACGATCTTCCTCATGCATATAAGCATGTATAATGTTCCTACCGGCAGTACATAGTACATTTTACTGCATATTCGTACATAGCACATAAAG…
JN085711	471	1	A11	AGCCTTCATATAGTTTACT-GTATATCTACCCTACACATATGCAGTACTAATCCAGCATGAACGTAATGTATGTACATTACATTTTATGATCTACTTCATGTGTACGTACATAATATTAATGTAACAAGGACATAGTATGTATATAGTACATTAAACGATTTCCCACATGCATATTAAGCACGTACAT-----------------------------------------------------------------------------CAGTATTAATGTAATAAGGACATAATATGTATATTGTACATTAAACGATCTTCCTCATGCATATAAGCATGTATAATGTTCCTACCGGCAGTACATAGTACATTTTACTGCATATTCGTACATAGCACATAAAG…
JN085670	1548	8	A11	AGCCTTCATATAGTTTACT-GTATATCTACCCTACACATATGCAGTACTAATCCAGCATGAACGTAATGTATGTACATTACATTTTATGATCTACTTCATGTGTACGTACATAATATTAATGTAACAAGGACATAGTATGTATATAGTACATTAAACGATTTCCCACATGCATATTAAGCACGTACAT-----------------------------------------------------------------------------CAGTATTAATGTAATAAGGACATAGTATGTATATTGTACATTAAACGATCTTCCTCATGCATATAAGCATGTATAATGTTCCTACCGGCAGTACATAGTACATTTTACTGCATATTCGTACATAGCACATAAAG…
JN085576	1871	3	A11	AGCCTTCATATAGTTTACT-GTATATCTACCCTACACATATGCAGTACTAATCCAGCATGAACGTAATGTATGTACATTACATTTTATGATCTACTTCATGTGTACGTACATAATATTAATGTAACAAGGACATAGTATGTATATAGTACATTAAACGATTTCCCACATGCATATTAAGCACGTACAT-----------------------------------------------------------------------------CAGTATTAATGTAATAAGGACATAGTATGTATATTGTACATTAAACGATCTTCCTCATGCATATAAGCATGTATAATGTTCCTACCGGCAGTACATAGTACATTTTACTGCATATTCGTACATAGCACATAAAG…
JN085865	533	3	A11	AGCCTTCATATAGTTTACT-GTATATCTACCCTACACATATGCAGTACTAATCCAGCATGAACGTAATGTATGTACATTACATTTTATGATCTACTTCATGTGTACGTACATAATATTAATGTAACAAGGACATAGTATGTATATAGTACATTAAACGATTTCCCACATGCATATTAAGCACGTACAT-----------------------------------------------------------------------------CAGTATTAATGTAATAAGGACATAGTATGTATATTGTACATTAAACGATCTTCCTCATGCATATAAGCATGTACAATGTTCCTACCGGCAGTACATAGTACATTTTACTGCATATTCGTACATAGCACATAAAG…
JN085901	1510	1	A11	AGCCTTCATATAGTTTACT-GTATATCTACCCTACACATATGCAGTACTAATCCAGCATGAACGTAATGTATGTACATTACATTTTATGATCTACTTCATGTGTACGTACATAATATTAATGTAACAAGGACATAGTATGTATATAGTACATTAAACGATTTCCCACATGCATATTAAGCACGTACAT-----------------------------------------------------------------------------CAGTATTAATGTAATAAGGACATAGTATGTATACTGTACATTAAACGATCTTCCTCATGCATATAAGCATGTACAATGTTCCTACCGGCAGTACATAGTACATTTTACTGCATATTCGTACATAGCACATAAAG…
JN085816	965	2	A11	AGCCTTCATATAGTTTACT-GTATATCTACCCTACACATATGCAGTACTAATCCAGCATGAACGTAATGTATGTACATTACATTTTATGATCTACTTCATGTGTACGTACATAATATTAATGTAATAAGGACATAGTATGTATATAGTACATTAAACGATTTCCCACATGCATATTAAGCACGTACAT-----------------------------------------------------------------------------CAGTATTAATGTAATAAGGACATAGTATGTATATTGTACATTAAACGATCTTCCTCATGCATATAAGCATGTACAATGTTCCTACCGGCAGTACATAGTACATTTTACTGCATATTCGTACATAGCACATAAAG…
JN085642	1494	2	A11	AGCCTTCATATAGTTTACT-GTATATCTACCCTACACATATGCAGTACTAATCCAGCATGAACGTAATGTATGTACATTACATTTTATGATCTACTTCATGTGTACGTACATAATATTAATGTAACAAGGATATAGTATGTATATAGTACATTAAACGATTTCCCACATGCATATTAAGCACGTACAT-----------------------------------------------------------------------------CAGTATTAATGTAATAAGGACATAGTATGTATATTGTACATTAAACGATCTTCCTCATGCATATAAGCATGTACAATGTTCCTACCGGCAGTACATAGTACATTTTACTGCATATTCGTACATAGCACATAAAG…
JN085831	383	6	A11	AGCCTTCATATAGTTTACT-GTATATCTACCCTACACATATGCAGTACTAATCCAGCATGAACGTAATGTATGTACATTACATTTTATGATCTACTTCATGTGTACGTACATAATATTAATGTAACAAGGACATAGTATGTATATAGTACATTAAACGATTTCCCACATGCATATTAAGCACGTACAT-----------------------------------------------------------------------------CAGTATTAATGTAATAAGGACATAGTATGTATATTGTACATTAAACGATCTTCCTCATGCATATAAGCATGTACAATGTTCCTACCGGCAGTACATAGTACATTTTACTGCATATTCGTACATAGCACATAAAG…
JN085930	1360	4	A11	AGCCTTCATATAGTTTACT-GTATATCTACCCTACACATATGCAGTACTAATCCAGCATGAACGTAATGTATGTACATTACATTTTATGATCTACTTCATGTGTACGTACATAATATTAATGTAACAAGGACATAGTATGTATATAGTACATTAAACGATTTCCCACATGCATATTAAGCACGTACAT-----------------------------------------------------------------------------CAGTATTAATGTAATAAGGACATAGTATGTATATTGTACATTAAACGATCTTCCTCATGCATATAAGCATGTATAATGCTCCTACCGGCAGTACATAGTACATTTTACTGCATATTCGTACATAGCACATAAAG…
JN085844	1684	7	A11	AGCCTTCATATAGTTTACT-GTATATCTACCCTACACATATGCAGTACTAATCCAGCATGAACGTAATGTATGTACATTACATTTTATGATCTACTTCATGTGTACGTACATAATATTAATGTAACAAGGACATAGTATGTATATAGTACATTAAACGATTTCCCACATGCATATTAAGCACGTACAT-----------------------------------------------------------------------------CAGTATTAATGTAATAAGGACATAGTATGTATATTGTACATTAAACGATCTTCCTCATGCATATAAGCATGTATAATGTTCCTACCGGCAGTACATAGTACATTTTACTGCATATTCGTACATGGCACATAAAG…
JN085532	1606	1	A11	AGCCTTCATATAGTTTACT-GTATATCTACCCTACACATATGCAGTACTAATCCAGCATGAACGTAATGTATGTACATTACATTTTATGATCTACTTCATGTGTACGTACATAATATTAATGTAACAAGGACATAGTATGTATATAGTACATTAAACGATTTCCCACATGCATATTAAGCACGTACAT-----------------------------------------------------------------------------CAGTATTAATGTAATAAGGACATAGTATGTATATTGTACATTAAACGATCTTCCTCATGCATATAAGCATGTATAATGTTCCTATCGGCAGTACATAGTACATTTTACTGCATATTCGTACATAGCACATAAAG…
JN085884	1620	3	A11	AGCCTTCATATAGTTTACT-GTATATCTACCCTACACATATGCAGTACTAATCCAGCATGAACGTAATGTATGTACATTACATTTTATGATCTACTTCATGTGTACGTACATAATATTAATGTAACAAGGACATAGTATGTATATAGTACATTAAACGATTTTCCACATGCATATTAAGCACGTACAT-----------------------------------------------------------------------------CAGTATTAATGTAATAAGGACATAGTATGTATATCGTACATTAAACGATCTTCCTCATGCATATAAGCATGTATAATGTTCCTACCGGCAGTACATAGTACATTTTACTGCATATTCGTACATAGCACATAAAG…
JN085606	883	1	A11	AGCCTTCATATAGTTTACT-GTATATCTACCCTACACATATGCAGTACTAATCCAGCATGAACGTAATGTATGTACATTACATTTTATGATCTACTTCATGTGTACGTACATAATATTAATGTAACAAGGACATAGTATGTATATAGTACATTAAACGATTTTCCACATGCATATTAAGCACGTACAT-----------------------------------------------------------------------------CAGTATTAATGTAATAAGGACATAGTATGTATATCGTACATTAAACGATCTTCCTCATGCATATAAGCATGTATAATGTTCCTACCGACAGTACATAGTACATTTTACTGCATATTCGTACATAGCACATAAAG…
JN085767	842	1	A11	AGCCTTCATATAGTTTACT-GTATATCTACCCTACACATATGCAGTACTAATCCAGCATGAACGTAATGTATGTACATTACATTTTATGATCTACTTCATGTATACGTACATAATATTAATGTAACAAGGACATAGTATGTATATAGTACATTAAACGATTTTCCACATGCATATTAAGCACGTACAT-----------------------------------------------------------------------------CAGTATTAATGTAATAAGGACATAGTATGTATATCGTACATTAAACGATCTTCCTCATGCATATAAGCATGTATAATGTTCCTACCGGCAGTACATAGTACATTTTACTGCATATTCGTACATAGCACATAAAG…
JN085648	151	5	A11	AGCCTTCATATAGTTTACT-GTATATCTACCCTACACATATGCAGTACTAATCCAGCATGAACGTAATGTATGTACATTACATTTTATGATCTACTTCATGTGTACGTACATAATATTAATGTAACAAGGACATAGTATGTATATAGTACATTAAACGATTTCCCACATGCATATTAAGCACGTACAT-----------------------------------------------------------------------------CAGTATTAATGTAATAAGGACATAGTATGTATATCGTACATTAAACGATCTTCCTCATGCATATAAGCATGTATAATGTTCCTACCGGCAGTACATAGTACATTTTACTGCATATTCGTACATAGCACATAAAG…
JN085650	1477	1	A11	AGCCTTCATATAGTCTACT-GTATATCTACCCTACACATATGCAGTACTAATCCAGCATGAACGTAATGTATGTACATTACATTTTATGATCTACTTCATGTGTACGTACATAATATTAATGTAACAAGGACATAGTATGTATATAGTACATTAAACGATTTCCCACATGCATATTAAGCACGTACAT-----------------------------------------------------------------------------CAGTATTAATGTAATAAGGACATAGTATGTATATCGTACATTAAACGATCTTCCTCATGCATATAAGCATGTATAATGTTCCTACTGGCAGTACATAGTACATTTTACTGCATATTCGTACATAGCACATAAAG…
JN085651	1467	1	A11	AGCCTTCATATAGTTTACT-GTATATCTACCCTACACATATGCAGTACTAATCCAGCATGAACGTAATGTATGTACATTACATTTTATGATCTACTTCATGTGTACGTACATAATATTAATGTAACAAGGACATAGTATGTATATAGTACATTAAACGATTTTCCACATGCATATTAAGCACGTACAT-----------------------------------------------------------------------------CAGTATTAATGTAATAAGGACATAGTATGTATATCGTACATTAAACGATCTTCCTCATGCATATAAGCATGTATAATGTTCCTACTGGCAGTACATAGTACATTTTGCTGCATATTCGTACATAGCACATAAAG…
JN085553	912	4	A11	AGCCTTCATATAGTTTACT-GTATATCTACCCTACACATATGCAGTACTAATCCAGCATGAACGTAATGTATGTACATTACATTTTATGATCTACTTCATGTGTACGTACATAATATTAATGTAACAAGGACATAGTATGTATATAGTACATTAAACGATTTTCCACATGCATATTAAGCACGTACAT-----------------------------------------------------------------------------CAGTATTAATGTAATAAGGACATAATATGTATATCGTACATTAAACGATCTTCCTCATGCATATAAGCATGTATAATGTTCCTACCGGCAGTACATAGTACATTTTACTGCATATTCGTACATAGCACATAAAG…
JN085908	402	1	A11	AGCCTTCATATAATTTACT-GTATATCTACCCTACACATATGCAGTACTAATCCAGCATGAACGTAATGTATGTACATTACATTTTATGATCTACTTCATGTGTACGTACATAATATTAATGTAACAAGGACATAGTATGTATATAGTACATTAAACGATTTTCCACATGCATATTAAGCACGTACAT-----------------------------------------------------------------------------CAGTATTAATGTAATAAGGACATAGTATGTATATTGTACATTAAACGATCTTCCTCATGCATATAAGCATGTATAATGTTCCTACTGGCAGTACATAGTACATTTTACTGCATATTCGTACATAGCACATAAAG…
JN085731	1832	1	A11	AGCCTTCATATAGTTTACT-GTATATCTACCCTACACATATGCAGTACTAATCCAGCATGAACGTAATGTATGTACATTACATTTTATGATCTACTTCATGTGTACGTACATAATATTAATGTAACAAGGACATAGTATGTATATAGTACATTAAACGATTTTCCACATGCATATTAAGCACGTACAT-----------------------------------------------------------------------------CAGTATTAATGTAATAAGGACATAGTATGTATATTGTACATTAAACGATCTTCCTCATGCATATAAGCATGTATAATGTTCCTACTGGCAGTACATAGTACATTTTACTGCATATTCGTACATAGCACATAAAG…
JN085779	1331	2	A11	AGCCTTCATATAGTTTACT-GTATATCTACCCTACACATATGCAGTACTAATCCAGCATGAACGTAATGTATGTACATTACATTTTATGATCTACTTCATGTGTACGTACATAATATTAATGTAACAAGGACATAATATGTATATAGTACATTAAACGATTTTCCACATGCATATTAAGCACGTACAT-----------------------------------------------------------------------------CAGTATTAATGTAATAAGGACATAGTATGTATATTGTACATTAAACGATCTTCCTCATGCATATAAGCATGTATAATATTCCTACTGGCAGTACATAGTACATTTTACTGCATATTCGTACATAGCACATAAAG…
JN085625	216	5	A11	AGCCTTCATATAGTTTACT-GTATATCTACCCTACACATATGCAGTACTAATCCAGCATGAACGTAATGTATGTACATTACATTTTATGATCTACTTCATGTGTACGTACATAATATTAATGTAACAAGGACATAGTATGTATATAGTACATTAAACGATTTTCCACATGCATATTAAGCACGTACAT-----------------------------------------------------------------------------CAGTATTAATGTAATAAGGACATAGTATGTATATTGTACATTAAACGATCTTCCTCATGCATATAAGCATGTATAATATTCCTACTGGCAGTACATAGTACATTTTACTGCATATTCGTACATAGCACATAAAG…
JN085744	588	10	A11	AGCCTTCATATAGTTTACT-GTATATCTACCCTACACATATGCAGTACTAATCCAGCATGAACGTAATGTATGTACATTACATTTTATGATCTACTTCATGTGTACGTACATAATATTAATGTAACAAGGACATAGTATGTATATAGTACATTAAACGATTTTCCACATGCATATTAAGCACGTACAT-----------------------------------------------------------------------------CAGTATTAATGTAATAAGGACATAGTATGTATATTGTACATTAAACGATCTTCCTCATGCATATAAGCATGTATAATGTTCCTACCGGCAGTACATAGTACATTTTACTGCATACTCGTACATAGCACATAAAG…
JN085812	60	1	A11	AGCCTTCATATAGTTTACT-GTATATCTACCCTACACATATGCAGTACTAATCCAGCATGAACGTAATGTATGTACATTACATTTTATGATCTACTTCATGTGTACGTACATAATATTAATGTAACAAGGACATAGTATGTATATAGTACATTAAACGATTTTCCACATGCATATTAAGCACGTACAT-----------------------------------------------------------------------------CAGTATTAATGTAATAAGGACATAGTATGTATATTGTACATTAAACGATCTTCCTCATGCATATAAGCATGTATAATGTCCCTACCGGCAGTACATAGTACATTTTACTGCATACTCGTACATAGCACATAAAG…
JN085890	654	2	A10	AGCCTTCATATAGTTTACT-GTATATCTACCCTACACATATGCAGTACTAATCCAGCATAAACGTAATGTATGTACATTACATTTTATGATCTACTTCATGTGTACGTACATAATATTAATGTAACAAGGACATAGTATGTATATAGTACATTAAACGATTTTCCACATGCATATTAAGCGCGTACAT-----------------------------------------------------------------------------CAGTATTAATGTAATAAGGACATAGTATGTATATTGTACATTAAACGATCTTCCTCATGCATATAAGCATGTATAATGTTTCTATCGGCAGTACATAGTACATTTTACTGCATACTCGTACATAGCACATAGAG…
JN085885	1639	1	A10	AGCCTTCATATAGTTTACT-GTATATCTACCCTACACATATGCAGTACTAATCCAGCATAAACGTAATGTATGTACATTACATTTTATGATCTACTTCATGTGTACGTACATAATATTAATGTAACAAGGACATAGTATGTATATAGTACATTAAACGATTTTCCACATGCATATTAAGCGCGTACAT-----------------------------------------------------------------------------CAGTATTAATGTAATAAGGACATAGTATGTATATTGTACATTAAACGATCTTCCTCATGCATATAAGCATGTATAATGTTTCTATCGGCAGTACATAGTACATTTCACTGCATACTCGTACATAGCACATAGAG…
JN085556	891	26	A10	AGCCTTCATATAGTTTACT-GTATATCTACCCTACACATATGCAGTACTAATCCAGCATAAACGTAATGTATGTACATTACATTTTATGATCTACTTCATGTGTACGTACATAATATTAATGTAACAAGGACATAGTATGTATATAGTACATTAAACGATTTTCCACATGCATATTAAGCGCGTACAT-----------------------------------------------------------------------------CAGTATTAATGTAATAAGGACATAGTATGTATATTGTACATTAAACGATCTTCCTCATGCATATAAGCATGTATAATGTTTCTATCGGCAGTACATAGTACATTTTACTGCATACTCGTACATAGCACATAGAG…
JN085783	100	2	A10	AGCCTTCATATAGTTTACT-GTATATCTACCCTACACATATGCAGTACTAATCCAGCATAAACGTAATGTATGTACATTACATTTTATGATCTACTTCATGTGTACGTACATAATATTAATGTAACAAGGACATAGTATGTATATAGTACATTAAACGATTTTCCACATGCATATTAAGCGCGTACAT-----------------------------------------------------------------------------CAGTATTAATGTAATAAGGACATAGCATGTATATTGTACATTAAACGATCTTCCTCATGCATATAAGCATGTATAATGTTTCTATCGGCAGTACATAGTACATTTTACTGCATACTCGTACATAGCACATAGAG…
JN085658	919	1	A10	AGCCTTCATATAGTTTACT-GTATATCTACCCTACACATATGCAGTACTAATCCAGCATAAACGTAATGTATGTACATTACATTTTATGATCTACTTCATGTGTACGTACATAATATTAATGTAACAAGGACATAGTATGTATATAGTACATTAAACGATTTTCCACATGCATATTAAGCGCGTACAT-----------------------------------------------------------------------------CAGTATTAATGTAATAAGGACATAGTATGTATATCGTACATTAAACGATCTTCCTCATGCATATAAGCATGTATAATGTTTCTATCGGCAGTACATAGTACATTTTACTGCATACTCGTACATAGCACATAGAG…
JN085566	992	2	A10	AGCCTTCATATAGTTTACT-GTATATCTACCCTACACATATGCAGTACTAATCCAGCATAAACGTAATGTATGTACATTACATTTTATGATCTACTTCATGTGTATGTACATAATATTAATGTAACAAGGACATAGTATGTATATAGTACATTAAACGATTTTCCACATGCATATTAAGCGCGTACAT-----------------------------------------------------------------------------CAGTATTAATGTAATAAGGACATAATATGTATATTGTACATTAAACGATCTTCCTCATGCATATAAGCATGTATAATGTTTCTATCGGTAGTACATAGTACATTTTACTGCATACTCGTACATAGCACATAGAG…
JN085559	1892	2	A10	AGCCTTCATATAGTTTACT-GTATATCTACCCTACACATATGCAGTACTAATCCAGCATAAACGTAATGTATGTACATTACATTTTATGATCTACTTCATGTGTATGTACATAATATTAATGTAACAAGGACATAGTATGTATATAGTACATTAAACGATTTTCCACATGCATATTAAGCGCGTACAT-----------------------------------------------------------------------------CAGTATTAATGTAATAAGGACATAATATGTATATTGTACATTAAACGATCTTCCTCATGCATATAAGCATGTATAATGTTTCTATCGGCAGTACATAGTACATTTTACTGCATACTCGTACATAGCACATAGAG…
JN085554	915	1	A10	AGCCTTCATATAGTTTACT-GTATATCTACCCTACACATATGCAGTACTAATCCAGCATAAACGTAATGTATGTACATTACATTTTATGATCTACTTCATGTGTATGTACATAATATTAATGTAACAAGGACATAGTATGTATATAGTACATTAAACGATTTTCCACATGCATATTAAGCGCGTACAT-----------------------------------------------------------------------------CAGTATTAATGTAATAAGGACATAATATGTATATTGTACATTAAACGATCTTCCTCATGCATATAAGCATGTATAATGTTTCTATCGACAGTACATAGTACATTTTACTGCATACTCGTACATAGCACATAGAG…
JN085886	1634	3	A10	AGCCTTCATATAGTTTACT-GTATATCTACCCTACACATATGCAGTACTAATCCAGCATAAACGTAATGTATGTACATTACATTTTATGATCTACTTCATGTGTATGTACATAATATTAATGTAACAAGGACATAGTATGTATATAGTACATTAAACGATTTTCCACATGCATATTAAGCGCGTACAT-----------------------------------------------------------------------------CAGTATTAATGTAATAAGGACATAATATGTATATTGTACATTAAACGATCTTCCTCATGCATATAAGCATGTACAATGTTTCTATCGGCAGTACATAGTACATTTTACTGCATACTCGTACATAGCACATAGAG…
JN085820	870	3	A10	AGCCTTCATATAGTTTACT-GTATATCTACCCTACACATATGCAGTACTAATCCAGCATAAACGTAATGTATGTACATTACATTTTATGATCTACTTCATGTGTACGTACATAATATTAATGTAACAAGGACATAGTATGTATATAGTACATTAAACGATTTTCCACATGCATATTAAGCGCGTACAT-----------------------------------------------------------------------------CAGTATTAATGTAATAAGGACATAATATGTATATTGTACATTAAACGATCTTCCTCATGCATATAAGCATGTATAATGTTTCTATCGGCAGTACATAGTACATTTTACTGCATACTCGTACATAGCACATAGAG…
JN085785	1827	3	A10	AGCCTTCATATAGTTTACT-GTATATCTACCCTACACATATGCAGTACTAATCCAGCATAAACGTAATGTATGTACATTACATTTTATGATCTACTTCATGTGTACGTACATAATATTAATGTAACAAGGACATAGTATGTATATAGTACATTAAACGATTTTCCACATGCATATTAAGCGCGTACAT-----------------------------------------------------------------------------CAGTATTAATGTAATAAGGACATAGTATGTATATTGTACATTAAACGATCTTCCTCATGCATATAAGCATGTATAATGTCTCTATCGGCAGTACATAGTACATTTTACTGCATACTCGTACATAGCACATAGAG…
JN085828	314	4	A8	AGCCTTCATATAGTTTACT-GTATATCTACCCTACACATATGCAGTACTAATCCAGCATAAACGTAATGTATGTACATTACATTTTATGATCTACTTCATGTGTACGTACATAATATTAATGTAACAAGGACATAGTATGTATATAGTACATTAAACGATTTTCCACATGCATATTAAGCGCGTACAT-----------------------------------------------------------------------------CAGTATTAATGTAATAAGGACATAGTATGTATATCGTACATTAAACGATCTTCCTCATGCATATAAGCATGTATAATGTTTCTATCGGCAGTACATAGTACATTTTACTGCATATTCGTACATGGCACATAGAG…
JN085544	571	1	A8	AGCCTTCATATAGTTTACT-GTATATCTACCCTACACATATGCAGTACTAATCCAGCATAGACGTAATGTATGTACATTACATTTTATGATCTACTTCATGTGTACGTACATAATATTAATGTAACAAGGACATAGTATGTATATAGTACATTAAACGATTTTCCACATGCATATTAAGCGCGTACAT-----------------------------------------------------------------------------CAGTATTAATGTAATAAGGACATAGTATGTATATCGTACATTAAACGATCTTCCTCATGCATATAAGCATGTATAATGTTTCTATCGGCAGTACATAGTACATTTTACTGCATATTCGTACATGGCACATAGAG…
JN085573	430	1	A8	AGCCTTCATATAGTTTACT-GTATATCTACCCTACACATATGCAGTACTAATCCAGCATAAACGTAATGTATGTACATTACATTTTATGATCTACTTCATGTGTACGTACATAATATTAATGTAATAAGGACATAGTATGTATATAGTACATTAAACGATTTTCCGCATGCATATTAAGCACGTACAT-----------------------------------------------------------------------------CAATATTAATGTAATAAGGACATAGTATGTATATCGTACATTAAACGATCTTCCTCATGCATATAAGCATGTATAATGTTTCTATCGGCAGTACATAGTACATTTTACTGCATATTCGTACATGGCACATAGAG…
JN085745	601	18	A8	AGCCTTCATATAGTTTACT-GTATATCTACCCTACACATATACAGTACTAATCCAGCATAAACGTAATGTATGTACATTACATTTTATGATCTACTTCATGTGTACGTACATAATATTAATGTAACAAGGACATAGTATGTATATAGTACATTAAACGATTTTCCACATGCATATTAAGCACGTACAT-----------------------------------------------------------------------------CAATATTAATGTAATAAGGACATAGTATGTATATCGTACATTAAACGATCTTCCTCATGCATATAAGCATGTATAATGCTTCTATCGGCAGTACATAGTACATTTTACTGCATATTCGTACATGGCACATAGAG…
JN085866	543	1	A8	AGCCTTCATATAGTTTACT-GTATATCTACCCTACACATATACAGTACTAATCCAGCATAAACGTAATGTATGTACATTACATTTTATGATCTACTTCATGTGCACGTACATAATATTAATGTAACAAGGACATAGTATGTATATAGTACATTAAACGATTTTCCACATGCATATTAAGCACGTACAT-----------------------------------------------------------------------------CAATATTAATGTAATAAGGACATAGTATGTATATCGTACATTAAACGATCTTCCTCATGCATATAAGCATGTATAATGCTTCTATCGGCAGTACATAGTACATTTTACTGCATATTCGTACATGGCACATAGAG…
JN085887	1630	2	A7	AGCCTTCATATAGTTTACT-GTATATCTACCCTACACATATGCAGTACTAATCCAGCATAAACGTAATGTATGTACATTACATTTTATGATCTACTTCATGCGTACGTACATAATATTAATGTAACAAGGACATAGTATGTATATAGTACATTAAACGATTTTCCACATGCATATTAGGCACGTACAT-----------------------------------------------------------------------------CAGTATTAATGTAATAAGGACATAGTATGTATATTGTACATTAAACGATCTTCCTCATGCATATAAGCATGTATAATATTTCTATCGGCAGTACATAGTACATTTTACTGCATATTCGTACATGGCACATAGGG…
JN085780	1326	1	A7	AGCCTTCATATAGTTTACT-GTATATCTACCCTACACATATGCAGTACTAATCCAGCATAAACGTAATGTATGTACATTACATTTTATGATCTACTTCATGTGTACGTACATAATATTAATGTAACAAGGACATAGTATGTATATAGTACATTAAACGATTTTCCACATGCATATTAGGCACGTACAT-----------------------------------------------------------------------------CAGTATTAATGTAATAAGGGCATAGTATGTATATTGTACATTAAACGATCTTCCTCATGCATATAAGCATGTATAATATTTCTATCGGCAGTACATAGTACATTTTACTGCATATTCGTACATGGCACATAGGG…
JN085858	1149	17	A7	AGCCTTCATATAGTTTACT-GTATATCTACCCTACACATATGCAGTACTAATCCAGCATAAACGTAATGTATGTACATTACATTTTATGATCTACTTCATGTGTACGTACATAATATTAATGTAACAAGGACATAGTATGTATATAGTACATTAAACGATTTTCCACATGCATATTAGGCACGTACAT-----------------------------------------------------------------------------CAGTATTAATGTAATAAGGACATAGTATGTATATTGTACATTAAACGATCTTCCTCATGCATATAAGCATGTATAATATTTCTATCGGCAGTACATAGTACATTTTACTGCATATTCGTACATGGCACATAGGG…
JN085686	719	1	A7	AGCCTTCATATAGTTTACT-GTATATCTACCCTACACATATGCAGTACTAATCCAGCATAAACGTAATGTATGTACATTACATTTTATGATCTACTTCATGTGTACGTACATAATATTAATGTAACAAGGACATAGTATGTATATAGTACATTAAACGATTTTCCACATGCATATTAAGCACGTACAT-----------------------------------------------------------------------------CAGTATTAATGTAATAAGGACATAGTATGTATATTGTACATTAAACGATCTTCCTCATGCATATAAGCATGTATAATATTTCTATCGGCAGTACATAGTACATTTTACTGCATATTCGTACATGGCACATAGGG…
JN085584	552	40	A7	AGCCTTCATATAGTTTACT-GTATATCTACCCTACACATATGCAGTACTAATCCAGCATAAACGTAATGTATGTACATTACATTTTATGATCTACTTCATGTGTACGTACATAATATTAATGTAACAAGGACATAGTATGTATATAGTACATTAAACGATTTTCCACATGCATATTAAGCACGTACAT-----------------------------------------------------------------------------CAGTATTAATGTAATAAGGACATAGTATGTATATTGTACATTAAACGATCTTCCTCATGCATATAAGCATGTATAATATTTCTATCGGCAGTACATAGTACATTTTACTGCATATTCGTACATGGCACATAGGG…
JN085813	55	1	A7	AGCCTTCATATAGTTTACT-GTATATCTACCCTACACATATGCAGTACTAATCCAGCATAAACGTAATGTATGTACATTACATTTTATGATCTACTTCATGTGTACGTACATAATATTAATGTAACAAGGACATAGTATGTATATAGTACATTAAACGATTTTCCACATGCATATTAAGCACGTACAT-----------------------------------------------------------------------------CAGTATTAATGTAATAAGGACATAGTATGTATATTGTACATTAAACGATCTTCCTCATGCATATAAGCATATATAATATTTCTATCGGCAGTACATAGTACATTTTACTGCATATTCGTACATGGCACATAGGG…
JN085902	1505	2	A7	AGCCTTCATATAGTTTACT-GTATATCTACCCTACACATATGCAGTACTAATCCAGCATAAACGTAATGTATGTACATTACATTTTATGATCTACTTCATGTGTACGTACATAATATTAATGTAACAAGGACATAGTATGTATATAGTACATTAAACGATTTTCCACATGCATATTAAGCACGTACAT-----------------------------------------------------------------------------CAGTATTAATGTAATAAGGACATAGTATGTATATTGTACATTAAACGATCTTCCTCATGCATATAAGCATGTATAATATTTCTATCGGCAGTACATAGCACATTTTACTGCATATTCGTACATGGCACATAGGG…
JN085717	1482	1	A7	AGCCTTCATATAGTTTACT-GTATATCTACCCTACACATATGCAGTACTAATCCAGCATAAACGTAATGTATGTACATTACATTTTATGATCTACTTCATGTGTACGTACATAATATTAATGTAACAAAGACATAGTATGTATATAGTACATTAAACGATTTTCCACATGCATATTAAGCACGTACAT-----------------------------------------------------------------------------CAGTATTAATGTAATAAGGACATAGTATGTATATTGTACATTAAACGATCTTCCTCATGCATATAAGCATGTATAATATTTCTATCGGCAGTACATAGTACATTTTACTGCATATTCGTACATGGCACATAGGG…
JN085681	626	1	A7	AGCCTTCATATAGTTTACT-GTATATCTACCCTACACATATGCAGTACTAATCCAGCATAAACGTAATGTATGTACATTACATTTTATGATCTACTTCATGTGTACGTACATAATATTAATGTAACAAGGACATAGTATGTATATAGTACATTAAACGATTTTCCACATGCATATTAAGCACGTACAT-----------------------------------------------------------------------------CAATATTAATGTAATAAGGACATAGTATGTATATTGTACATTAAACGATCTTCCTCATGCATATAAGCATGTATAATATTTCTATCGGCAGTACATAGTACATTTTACTGCATATTCGTACATGGCACATAGGG…
JN085682	617	1	A7	AGCCTTCATATAGTTTACT-GTATATCTACCCTACACATATGCAGTACTAATCCAGCATAAACGTAATGTATGTACATTACATTTTATGATCTACTTCATGTGTACGTACATAATATTAATGTAACAAGGACATAGTATGTATATAGTACATTAAACGATTTTCCACATGCATATTAAGCACGTACAT-----------------------------------------------------------------------------CAATATTAATGTAATAAGGACATAGTATGTATATTGTACATTAAACGATCTTCCTCATGCATATAAGCATGTATAATATTTCTATCGGCAGTACATAGTACATTTTACTGCATATCCGTACATGGCACATAGGG…
JN085560	1893	4	A7	AGCCTTCATATAGTTTACT-GTATATCTACCCTACACATATGCAGTACTAATCCAGCATAAACGTAATGTATGTACATTACATTTTATGATCTACTTCATGTGTACGTACATAATATTAATGTAACAAGGACATAGTATGTATATAGTACATTAAACGATTTTCCACATGCATATTAAGCACGTACAT-----------------------------------------------------------------------------CAGTATTAATGTAATAAGGACATAGTATGTATATTGTACATTAAACGATCTTCCTCATGCATATAAGCATGTATAATATTTCTATCGGCAGTACATAGTACATTTTACTGCATATTCGTACATGGCACATAGGG…
JN085912	684	1	A7	AGCCTTCATATAGTTTACT-GTATATCTACCCTACACATATGCAGTACTAATCCAGCATAAACGTAATGTATGTACATTACATTTTATGATCTACTTCATGTGTACGTACATAATATTAATGTAACAAGGACATAGTATGTATATAGTACATTAAACGATTTTCCACATGCATATTAAGTACGTACAT-----------------------------------------------------------------------------CAGTATTAATGTAATAAGGACATAGTATGTATATTGTACATTAAACGATCTTCCTCATGCATATAAGCATGTATAATATTTCTATCGGCAGTACATAGTACATTTTACTGCATATTCGTACATGGCACATAGGG…
JN085807	1218	2	A7	AGCCTTCATATAGTTTACT-GTATATCTACCCTACACATATGCAGTACTAATCCAGCATAAACGTAATGTATGTACATTACATTTTATGATCTACTTCATGTGTACGTACATAATATTAATGTAACAAGGACATAGTATGTATATAGTACATTAAACGATTTTCCACATGCATATTAAGCACGTACAT-----------------------------------------------------------------------------CAGTATTAATGTAATAAGGACATAGTATGTATATTGTACATTAAACGATCTTCCTCATGCATATAAGCATGTATAATATTTCTATCGGCAGTACATAGTACATTTTACTGCATACTCGTACATGGCACATAGGG…
JN085674	365	12	A7	AGCCTTCATATAGTTTACT-GTATATCTACCCTACACATATGCAGTACTAATCCAGCATAAACGTAATGTATGTACATTACATTTTATGATCTACTTCATGTGTACGTACATAATATTAATGTAACAAGGACATAGTATGTATATAGTACATTAAACGATTTTCCACATGCATATTAAGCACGTACAT-----------------------------------------------------------------------------CAGTATTAATGTAATAAGGACATAATATGTATATTGTACATTAAACGATCTTCCTCATGCATATAAGCATGTATAATATTTCTATCGGCAGTACATAGTACATTTTACTGCATATTCGTACATGGCACATAGGG…
JN085941	1922	15	A7	AGCCTTCATATAGTTTACT-GTATATCTACCCTACACATATGCAGTACTAATCCAGCATAAACGTAATGTATGTACATTACATTTTATGATCTACTTCATGTGTACGTACATAATATTAATGTAACAAGGACATAGTATGTATATAGTACATTAAACGATTTTCCACATGCATATTAAGCACGTACAT-----------------------------------------------------------------------------CAGTATTAATGTAATAAGGACATAATATGTATATTGTACATTAAACGATCTTCCTCATGCATATAAGCATGTATAATATTTCTATCGGCAGTACATAGTACATTTTACTGCATATTCGTACATGGCACATAGGG…
JN085626	218	13	A7	AGCCTTCATATAGTTTACT-GTATATCTACCCTACACATATGCAGTACTAATCCAGCATAAACGTAATGTATGTACATTACATTTTATGATCTACTTCATGTGTACGTACATAATATTAATGTAACAAGGACATAGTATGTATATAGTACATTAAACGATTTTCCACATGCATATTAAGCACGTACAT-----------------------------------------------------------------------------CAGTATTAATGTAATAAGGACATAGTATGTATATTGTACATTAAACGATCTTCCTCATGCATATAAGCATGTATAATATTTCTATCGACAGTACATAGTACATTTTACTGCATATTCGTACATGGCACATAGGG…
JN085637	581	1	A7	AGCCTTCATATAGTTTACT-GTATATCTACCCTACACATATGCAGTACTAATCCAGCATAAACGTAATGTATGTACATTACATTTTATGATCTACTTCATGTGTACGTACATAATATTAATGTAACAAGGACATAGTATGTATATAGTACATTAAACGATTTTCCACATGCGTATTAAGCACGTACAT-----------------------------------------------------------------------------CAGTATTAATGTAATAAGGACATAGTATGTATATTGTACATTAAACGATCTTCCTCATGCATATAAGCATGTATAATATTTCTATCGACAGTACATAGTACATTTTTCTGCATATTCGTACATGGCACATAGGG…
JN085659	928	2	A7	AGCCTTCATATAGTTTACT-GTATATCTACCCTACACATATGCAGTACTAATCCAGCATAAACGTAATGTATGTACATTACATTTTATGATCTACTTCATGTGTACGTACATAATACTAATGTAACAAGGACATAGTATGTATATAGTACATTAAACGATTTTCCACATGCATATTAAGCACGTACAT-----------------------------------------------------------------------------CAGTATTAATGTAATAAGGACATAGTATGTATATTGTACATTAAACGATCTTCCCCATGCATATAAGCATGTATAATATTTCTATCGACAGTACATAGTACATTTTACTGCATATTCGTACATGGCACATAGGG…
JN085757	1005	4	A7	AGCCTTCATATAGTTTACT-GTATATCTACCCTACACATATGCAGTACTAATCCAGCATAAACGTAATGTATGTACATTACATTTTATGATCTACTTCATGTGTACGTACATAATATTAATGTAACAAGGACATAGTATGTATATAGTACATTAAACGATTTTCCACATGCATATTAAGCACGTACAT-----------------------------------------------------------------------------CAGTATTAATGTAATAAGGACATAGTATGTATATTGTACATTAAACGATCTTCCCCATGCATATAAGCATGTATAATATTTCTATCGACAGTACATAGTACATTTTACTGCATATTCGTACATGGCACATAGGG…
JN085752	936	3	A7	AGCCTTCATATAGTTTACT-GTATATCTACCCTACACATATGCAGTACTAATCCAGCATAAACGTAATGTATGTACATTACATTTTATGATCTACTTCATGTGTACGTACATAATATTAATGTAACAAGGACATAGTATGTATATAGTACATTAAACGATTTTCCACATGCATATTAAGCACGTACAT-----------------------------------------------------------------------------CAGTATTAATGTAATAAGGACATAGTATGTATATTGTACATTAAACGATCTTCCCCATGCATATAAGCATGTATAATATTTCTATCGACAGTACATAGTACATTTTACTGCATATTCGTACATGGCACATAGGG…
JN085594	1941	3	A7	AGCCTTCATATAGTTTACT-GTATATCTACCCTACACATATGCAGTACTAATCCAGCATAAACGTAATGTATGTACATTACATTTTATGATCTACTTCATGTGTACGTACATAATATTAATGTAACAAGGACATAGTATGTATATAGTACATTAAACGATTTTCCACATGCATATTAAGCACGTACAT-----------------------------------------------------------------------------CAGTATTAATGTAATAAGGACATAGTATGTATATTGTACATTAAACGATCCTCCCCATGCATATAAGCATGTATAATATTTCTATCGACAGTACATAGTACATTTTACTGCATATTCGTACATGGCACATAGGG…
JN085817	974	2	A7	AGCCTTCATATAGTTTACT-GTATATCTACCCTACACATATGCAGTACTAATCCAGCATAAACGTAATGTATGTACATTACATTTTATGATCTACTTCATGTGTACGTACATAATATTAATGTAACAAGGACATAGTATGTATATAGTACATTAAACGATTTTCCACATGCATATTAAGCACGTACAT-----------------------------------------------------------------------------CAGTATTAATGTAATAAGGACATAATATGTATATTGTACATTAAACGATCTTCCTCATGCATATAAGCATGTATAATATTTCTATCGACAGTACATAGTACATTTTACTGCATATTCGTACATGGCACATAGGG…
JN085791	1959	14	A7	AGCCTTCATATAGTTTACT-GTATATCTACCCTACACATATGCAGTACTAATCCAGCATAAACGTAATGTATGTACATTACATTTTATGATCTACTTCATGTGTACGTACATAATATTAATGTAACAAGGACATAGTATGTATATAGTACATTAAACGATTTCCCACATGCATATTAAGCACGTACAT-----------------------------------------------------------------------------CAGTATTAATGTAATAAGGACATAGTATGTATATTGTACATTAAACGATCTTCCTCATGCATATAAGCATGTATAATATTTCTATCGGCAGTACATAGTACATTTTACTGCATATTCGTACATGGCACATAGGG…
JN085638	575	1	A7	AGCCTTCATATAGTTTACT-GTATATCTACCCTACACATATGCAGTACTAATCCAGCATAAACGTAATGTATGTACATTACATTTTATGATCTACTTCATGTGTACGTACATAATATTAATGTAACAAGGACATAGTATGTATATAGTACATTAAACGATTTCCCACATGCATATTAAGCACGTACAT-----------------------------------------------------------------------------CAGTATTAATGTAATAAGGACATAATATGTATATTGTACATTAAACGATCTTCCTCATGCATATAAGCATGTATAATATTTCTATCGGCAGTACATAGTACATTTTACTGCATATTCGTACATGGCACATAGGG…
JN085561	1887	5	A7	AGCCTTCATATAGTTTACT-GTATATCTACCCTACACATATGCAGTACTAATCCAGCATAAACGTAATGTATGTACATTACATTTTATGATCTACTTCATGTGTACGTACATAATATTAATGTAACAAGGACATAGTATGTATATAGTACATTAAACGATTTTCCACATGCATATTAAGCACGTACAT-----------------------------------------------------------------------------CAGTATTAATGTAATAAGGACATAGTATGTATATTGTACATTAAACGATCTTCCTCATGCATATAAGCATGTATAATATTTCTATCGGCAGTACATAGTACATTTTACTGCATATTCGTACATGGCACATAGGG…
JN085924	749	1	A7	AGCCTTCATATAGTTTACT-GTATATCTACCCTACACATATGCAGTACTAATCCAGCATAAACGTAATGTATGTACATTACATTTTATGATCTACTTCATGTGTACGTACATAATATTAATGTAACAAGGACATAGTATGTATATAGTACATTAAACGATTTTCCACATGCATATTAAGCACGTACAT-----------------------------------------------------------------------------CAGTATTAATGTAATAAGGACATAGTATGTATATTGTACATTAAACGATCTTCCCCATGCATATAAGCATGTATAATATTTCTATCGGCAGTACATAGTACATTTTACTGCATATTCGTACATGGCACATAGGG…
JN085810	16	5	A7	AGCCTTCATATAGTTTACT-GTATATCTACCCTACACATATGCAGTACTAATCCAGCATAAACGTAATGTATGTACATTACATTTTATGATCTACTTCATGTGTACGTACATAGTATTAATGTAACAAGGACATAGTATGTATATAGTACATTAAACGATTTTCCACATGCATATTAAGCACGTACAT-----------------------------------------------------------------------------CAGTATTAATGTAATAAGGACATAATATGTATATTGTACATTAAACGATCTTCCTCATGCATATAAGCATGTATAATATTTCTATCGGCAGTACATAGTACATTTTACTGCATATTCGTACATGGCACATAGGG…
JN085562	1885	22	A7	AGCCTTCATATAGTTTACT-GTATATCTACCCTACACATATGCAGTACTAATCCAGCATAAACGTAATGTATGTACATTACATTTTATGATCTACTTCATGTGTACGTACATAATATTAATGTAACAAGGACATAGTATGTATATAGTACATTAAACGATTTTCCACATGCATATTAAGCACGTACAT-----------------------------------------------------------------------------CAGTATTAATGTAATAAGGACATAGTATGTATATTGTACATTAAACGATCTTCCTCATGCATATAAGCATGTATAATATTTCTATCGGCAGTACATAGTACATTTTACTGCATATTCGTACATGGCACATAGGG…
JN085753	938	2	A7	AGCCTTCATATAGTTTACT-GTATATCTACCCTACACATATGCAGTACTAATCCAGCATAAACGTAATGTATGTACATTACATTTTATGATCTACTTCATGTGTACGTACATAATATTAATGTAACAAGGACATAGTATGTATATAGTACATTAAACGATTTTCCACATGCATATTAAGCACGTACAT-----------------------------------------------------------------------------CAGTATTAATGTAATAAAGACATAGTATGTATATTGTACATTAAACGATCTTCCTCATGCATATAAGCATGTATAATATTTCTATCGGCAGTACATAGTACATTTTACTGCATATTCGTACATGGCACATAGGG…
JN085627	215	9	A7	AGCCTTCATATAGTTTACT-GTATATCTACCCTACACATATGCAGTACTAATCCAGCATAAACGTAATGTATGTACATTACATTTTATGATCTACTTCATGTGTACGTACATAATATTAATGTAACAAGGACATAGTATGTATATAGTACATTAAACGATTTTCCACATGCATATTAAGCACGTACAT-----------------------------------------------------------------------------CAGTATTAATGTAATAAGGACATAGTATGTATATTGTACATTAAACGATCTTCCCCATGCATATAAGCATGTATAATATTTCTATCGGCAGTACATAGTACATTTTACTGCATATTCGTACATGGCACATAGGG…
JN085678	340	2	A7	AGCCTTCATATAGTTTACT-GTATATCTACCCTACACATATGCAGTACTAATCCAGCATAAACGTAATGTATGTACATTACATTTTATGATCTACTTCATGTGTACGTACATAATATTAATGTAACAAGGACATAATATGTATATAGTACATTAAACGATTTTCCACATGCATATTAAGCACGTACAT-----------------------------------------------------------------------------CAGTATTAATGTAATAAGGACATAGTATGTATATTGTACATTAAACGATCTTCCCCATGCATATAAGCATGTATAATATTTCTATCGGCAGTACATAGTACATTTTACTGCATATTCGTACATGGCACATAGGG…
JN085617	272	2	A7	AGCCTTCATATAGTTTACT-GTATATCTACCCTACACATATGCAGTACTAATCCAGCATAAACGTAATGTATGTACATTACATTTTATGATCTACTTCATGTGTACGTACATAATATTAATGTAACAAGGACATAGTATGTATATAGTACATTAAACGATTTTCCACATGCATATTAAGCACGTACAT-----------------------------------------------------------------------------CAGTATTAATGTAATAAGGACATAGTATGTATATTGTACATTAAACGATCTTCCCCATGCATATAAGCATGTATAATATTTCTATCGGCAGTACATAGTACATTTTACTGCATATTCGTACATGGCACATAGGG…
JN085879	1773	1	A7	AGCCTTCATATAGTTTACT-GTATATCTACCCTACACATATGCAGTACTAATCCAGCATAAACGTAATGTATGTACATTACATTTTATGATCTACTTCATGTGTACGTACATAATATTAATGTAACAAGGACATAGTATGTATATAGTACATTAAACGATTTTCCACATGCATATTAAGCACGTACAT-----------------------------------------------------------------------------CAGTATTAATGTAATAAGGACATAGTATGTATATTGTACATTAAACGATCTTCCTCATGCATATAAGCATGTATAATATTTCTATTGGCAGTACATAGTACATTTTACTGCATATTCGTACATGGCACATAGGG…
JN085838	1668	7	A7	AGCCTTCATATAGTTTACT-GTATATCTACCCTACACATATGCAGTACTAATCCAGCATAAACGTAATGTATGTACATTACATTTTATGATCTACTTCATGTGTACGTACATAATATTAATGTAACAAGGACATAGTATGTATATAGTACATTAAACGATTTTCCACATGCATATTAAGCACGTACAT-----------------------------------------------------------------------------CAGTATTAATGTAATAAGGACATAGTATGTATATCGTACATTAAACGATCTTCCTCATGCATATAAGCATGTACAATATTTCTATCGGCAGTACATAGTACATTTTACTGCATATTCGTACATGGCACATAGGG…
JN085925	758	1	A7	AGCCTTCATATAGCTTACT-GTATATCTACCCTACACATATGCAGTACTAATCCAGCATAAACGTAATGTATGTACATTACATTTTATGATCTACTTCATGTGTACGTACATAATATTAATGTAACAAGGACATAGTATGTATATAGTACATTAAACGATTTTCCACATGCATATTAAGCACGTACAT-----------------------------------------------------------------------------CAGTATTAATGTAATAAGGACATAGTATGTATATTGTACATTAAATGATCTTCCTCATGCATATAAGCATGTACAATATTTCTATCGGCAGTACATAGTACATTTTACTGCATATTCGTACATGGCACATAGGG…
JN085740	1534	1	A7	AGCCTTCATATAGTTTACT-GTATATCTACCCTACACATATGCAGTACTAATCCAGCATAAACGTAATGTATGTACATTACATTTTATGATCTACTTCATGTGTACGTACATAATATTAATGTAACAAGGACATAGTATGTATATAGTACATTAAACGATTTTCCACATGCATATTAAGCACGTACAT-----------------------------------------------------------------------------CAGTATTAATGTAATAAGGACATAGTATGTATATTGTACATTAAACGATCTTCCTCATGCATATAAGCATGTACAATATTTCTATCGGCAGTACATAGTACATTTTACTGCATATTCGTACATGGCACATAGGG…
JN085875	1725	5	A7	AGCCTTCATATAGTTTACT-GTATATCTACCCTACACATATGCAGTACTAATCCAGCATAAACGTAATGTATGTACATTACATTTTATGATCTACTTCATGTGTACGTACATAATATTAATGTAACAAGGACATAGTATGTATATAGTACATTAAACGATTTTCCACATGCATATTAAGCACGTACAT-----------------------------------------------------------------------------CAGTATTAATGTAATAAGGACATAGTATGTATATTGTACATTAAACGATCTTCCTCATGCATATAAGCATGTATAATATTTCTATCGGCAGTACATAGTACATTTTACTGCATATTCGTACATGGCACATAGAG…
JN085851	1560	1	A7	AGCCTTCATATAGTTTACT-GTATATCTACCCTACACATATGCAGTACTAATCCAGCATAAACGTAATGTATGTACATTACATTTTATGATCTACTTCATGTGTACGTACATAATATTAATGTAACAAGGACATAGTATGTATATAGTACATTAAACGATTTTCCACATGCATATTAAGCACGTACAT-----------------------------------------------------------------------------CAGTATTAATGTAATAAGGACATAGTATGTATATCGTACATTAAACGATCTTCCTCATGCATATAAGCATGTATAATATTTCTATCGGCAGTACATAGTACATTTTACTGCATATTCGTACATGGCACATAGAG…
JN085585	559	1	A7	AGCCTTCATATAGTTTACT-GTATATCTACCCTACACATATGCAGTACTAATCCAGCATAAACGTAATGTATGTACATTACATTTTATGATCTACTTCATGTGTACGTACATAATATTAATGTAACAAGGACATAGTATGTATATAGTACATTAAACGATTTTCCACATGCATATTAAGCACGTACAT-----------------------------------------------------------------------------CAGTATTAATGTAATAGGGACATAGTATGTATATTGTACATTAAACGATCTTCCTCATGCATATAAGCATGTATAATATTTCTATCGGCAGTACATAGTACATTTTACTGCATATTCGTACATGGCACATAGAG…
JN085660	916	2	A7	AGCCTTCATATAGTTTACT-GTATATCTACCCTACACATATGCAGTACTAATCCAGCATAAACGTAATGTATGTACATTACATTTTATGATCTACTTCATGTGCACGTACATAATATTAATGTAACAAGGACATAGTATGTATATAGTACATTAAACGATTTTCCACATGCATATTAAGCACGTACAT-----------------------------------------------------------------------------CAGTATTAATGTAATAAGGACATAGTATGTATATTGTACATTAAACGATCTTCCCCATGCATATAAGCATGTATAATATTTCTATCGGCAGTACATAGTACATTTTACTGCATATTCGTACATGGCACATAGGG…
JN085795	1290	6	A7	AGCCTTCATATAGTTTACT-GTATATCTACCCTACACATATGCAGTACTAATCCAGCATAAACGTAATGTATGTACATTACATTTTATGATCTACTTCATGTGTACGTACATAATATTAATGTAACAAGGACATAGTATGTATATAGTACATTAAACGATTTTCCACATGCATATTAAGCACGTACAT-----------------------------------------------------------------------------CAGTATTAATGTAATAAGGACATAATATGTATATTGTACATTAAACGATCTTCCTCATGCATATAAGCATGTATAATACTTCTATCGGCAGTACATAGTACATTTTACTGCATATTCGTACATGGCACATAGAG…
JN085845	1689	2	A7	AGCCTTCATATAGTTTACT-GTATATCTACCCTACACATATGCAGTACTAATCCAGCATAAACGTAATGTATGTACATTACATTTTATGATCTACTTCATGTGTACGTACATAATATTAATGTAACAAGGACATAGTATGTATATAGTACATTAAACGATTTTCCACATGCATATTAAGCACGTACAT-----------------------------------------------------------------------------CAGTATTAATGTAATAAGGACATAATATGTATATTGTACATTAAACGATCTTCCTCATGCATATAAGCATGTATAATACTTCTATCGGCAGTACATAGTACATTTTACTGCATATTCGTACATAGCACATAGAG…
JN085603	230	1	A7	AGCCTTCATATAGTTTACT-GTATATCTACCCTACACATATACAGTACTAATCCAGCATAAACGTAATGTATGTACATTACATTTTATGATCTACTTCATGTGTACGTACATAATATTAATGTAACAAGGACATAGTATGTATATAGTACATTAAACGATTTTCCACATGCATATTAAGCACGTACAT-----------------------------------------------------------------------------CAGTATTAATGTAATAAGGACATAATATGTATATTGTACATTAAACGATCTTCCTCATGCATATAAGCATGTATAATACTTCTATCGGCAGTACATAGTACATTTTACTGCATATTCGTACATGGCACATAGAG…
JN085926	736	1	A7	AGCCTTCATATAGTTTACT-GTATATCTACCCTACACATATGCAGTACTAATCCAGCATAAACGTAATGTATGTACATTACATTTTATGATCTACTTCATGTGTACGTACATAATATTAATGTAACAAGGACATAGTATGTATATAGTACATTAAACGATTTTCCACATGCATATTAAGCACGTACAT-----------------------------------------------------------------------------CAGTATTAATGTAATAAGGACATAATATGTATATTGTACATTAAACGATCTTCCCCATGCATATAAGCATGTATAATACTTCTATCGGCAGTACATAGTACATTTTACTGCATATTCGTACATGGCACATAGAG…
JN085538	1593	3	A7	AGCCTTCATATAGTTTACT-GTATATCTACCCTACACATATGCAGTACTAATCCAGCATAAACGTAATGTATGTACATTACATTTTATGATCTACTTCATGTGTACGTACATAATATTAATGTAACAAGGACATAGTATGTATATAGTACATTAAACGATTTTCCACATGCATATTAAGCACGTACAT-----------------------------------------------------------------------------CAGTATTAATGTAATAAGGACATAGTATGTATATTGTACATTAAACGATCTTCCTCATGCATATAAGCATGTATAATACTTCTATCGGCAGTACATAGTACATTTTACTGCATATTCGTACATGGCACATAGAG…
JN085712	462	1	A9	AGCCTTCATATAGTTTACT-GTATATCTACCCTACACATATGCAGTACTAATCCAGCATAAACGTAATGTATGTACATTACATTTTATGATCTACTTCATGTGCACGTACATAATATTAATGTAACAAGGACATAATATGTATATAGTACATTAAACGATTTTCCACATGCATATTAAGCACGTACAT-----------------------------------------------------------------------------CAGTATTAATGTAATAAGGACATAGTATGTATATCGTACATTAAACGATCTTCCCCATGCATATAAGCATGTACAATACTTCTATCGGCAGTACATAGTACATTTTACTGCATACTCGTACATAGCACATAGAG…
JN085905	487	1	A9	AGCCTTCATATAGTTTACT-GTATATCTACCCTACACATATGCAGTACTAATCCAGCATAAACGTAATGTATGTACATTACATTTTATGATCTACTTCATGTGCACGTACATAATATTAATGTAACAAGGACATAATATGTATATAGTACATTAAACGATTTTCCACATGCATATTAAGCACGTACAT-----------------------------------------------------------------------------CAGTATTAATGTAATAAGGACATAGTATGTATATTGTACATTAAACGATCTTCCCCATGCATATAAGCATGTATAATACTTCTATCGGCAGTACATAGTACATTTTACTGCATATTCGTACATAGCACATAGAG…
JN085595	1931	4	A9	AGCCTTCATATAGTTTACT-GTATATCTACCCTACACATATGCAGTACTAATCCAGCATAAACGTAATGTATGTACATTACATTTTATGATCTACTTCATGTGCACGTACATAATATTAATGTAACAAGGACATAATATGTATATAGTACATTAAACGATTTTCCACATGCATATTAAGCACGTACAT-----------------------------------------------------------------------------CAGTATTAATGTAATAAGGACATAGTATGTATATTGTACATTAAACGATCTTCCTCATGCATATAAGCATGTATAATACTTCTATCGGCAGTACATAGTACATTTTACTGCATATTCGTACATAGCACATAGAG…
JN085590	631	1	A9	AGCCTTCATATAGTTTACT-GTATATCTACCCTACACATATGCAGTACTAATCCAGCATAAACGTAATGTATGTACATTACATTTTATGATCTACTTCATGTGCACGTACATAATATTAATGTAACAAGGACATAATATGTATATAGTACATTAAACGATTTTCCACATGCATATTAAGCACGTACAT-----------------------------------------------------------------------------CAGTATTAATGTAATAAGGACATAGTATGTATATTGTACATTAAACGATCTTCCTCATGCATATAAGCATGTATAATACTTCTATCGGCAGTACATAGTACATTTTACTGCATATTCGTACATAGCACATAAAG…
JN085796	1847	3	A9	AGCCTTCATATAGTTTACT-GTATATCTACCCTACACATATGCAGTACTAATCCAGCATAAACGTAATGTATGTACATTACATTTTATGATCTACTTCATGTGCACGTACATAATATTAATGTAACAAGGACATAATATGTATATAGTACATTAAACGATTTTCCACATGCATATTAAGCACGTACAT-----------------------------------------------------------------------------CAGTATTAATGTAATAAGGACATAGTATGTATATTGTACATTAAACGATCTTCCTCATGCATATAAGCATGTATAATACTTCTATTGGCAGTACATAGTACATTTTACTGCATATTCGTACATAGCACATAGAG…
JN085599	1446	1	A9	AGCCTTCATATAGTTTACT-GTATATCTACCCTACACATATGCAGTACTAATCCAGCATAAACGTAATGTATGTACATTACATTTTATGATCTGCTTCATGTGCACGTACATAATATTAATGTAACAAGGACATAATATGTATATAGTACATTAAACGATTTTCCACATGCATATTAGGCACGTACAT-----------------------------------------------------------------------------CAGTATTAATGTAATAAGGACATAGTATGTATATTGTACATTAAACGATCTTCCTCATGCATATAAGCATGTATAATGCTTCTATTGGCAGTACATAGTACATTTTACTGCATATTCGTACATAGCACATAGAG…
JN085768	852	7	A9	AGCCTTCATATAGTTTACT-GTATATCTACCCTACACATATGCAGTACTAACCCAGCATAAACGTAATGTATGTACATTACATTTTATGATCTACTTCATGTGCACGTACATAATATTAATGTAACAAGGACATAGTATGTATATAGTACATTAAACGATTTTCCACATGCATATTAAGCACGTACAT-----------------------------------------------------------------------------CAGTATTAATGTAATAAGGACATAGTATGTATATTGTACATTAAACGATCTTCCTCATGCATATAAGCATGTATAATGCTCCTATCGACAGTACATAGTACATTTTACTGCATATTCGTACATAGCACATAGAG…
JN085769	853	1	A9	AGCCTTCATATAGTTTACT-GTATATCTACCCTACACATATGCAGTACTAACCCAGCATAAACGTAATGTATGTACATTACATTTTATGATCTACTTCATGTGCACGTACATAATATTAATGTAACAAGGACATAGTATGTATATAGTACATTAAACGATTTTCCACATGCATATTAAGCACGTACAT-----------------------------------------------------------------------------CAGTATTAATGTAATAAGGACATAGTATGTATATTGTACATTAAACGATCTTCCTCATGCATATAAGCATGTATAATGCTCCTATCGACAGTACATAGTACATTTTACTGCATATTCGTACATAGCACATAGAG…
JN085859	1151	1	A9	AGCCTTCATATAGTTTACT-GTATATCTACCCTACATATATGCAGTACTAATCCAGCATAAACGTAATGTATGTACATTACATTTTATGATCTACTTCATGTGCACGTACATAATATTAATGTAACAAGGACATAGTATGTATATAGTACATTAAACGATTTTCCACATGCATATTAAGCACGTACAT-----------------------------------------------------------------------------CAGTATTAATGTAATAAGGACATAGTATGTATATCGTACATTAAACGATCTTCCTCATGCATATAAGCATGTATAATGCTCCTATCGGCAGTACATAGTACATTTTACTGCATATTCGTACATAGCACATAGAG…
JN085741	1524	7	A9	AGCCTTCATATAGTTTACT-GTATATCTACCCTACACATATGCAGTACTAATCCAGCATAAACGTAATGTATGTACATTACATTTTATGATCTACTTCATGTGTACGTACATAATATTAATGTAACAAGGACATAATATGTATATAGTACATTAAACGATTTTCCACATGCATATTAAGCACGTACAT-----------------------------------------------------------------------------CAGTATTAATGTAATAAGGACATAGTATGTATATTGTACATTAAACGATCTTCCTCATGCATATAAGCATGTATAATGCTTCTATCAGCAGTACATAGTACATTTTACTGCATATTCGTACATAGCACATAGAG…
JN085567	988	1	A9	AGCCTTCATATAGTTTACT-GTATATCTACCCTACACATATGCAGTACTAATCCAGCATAAACGTAATGTATGTACATTACATTTTATGATCTACTTCATGTGTACGTGCATAATATTAATGTAACAAGGACATAATATGTATATAGTACATTAAACGATTTTCCACATGCATATTAAGCACGTACAT-----------------------------------------------------------------------------CAGTATTAATGTAATAAGGACATAGTATGTATATTGTACATTAAACGATCTTCCCCATGCATATAAGCATGTATAATGCTTCTATCAGCAGTACATAGTACATTTTACTGCATATTCGTACATAGCACATAGAG…
JN085580	1394	1	A9	AGCCTTCATATAGTTTACT-GTATATCTACCCTACACATATGCAGTACTAATCCAGCATAAACGTAATGTATGTACATTACATTTTATGATCTACTTCATGTGTACGTACATAATATTAATGTAACAAGGACATAATATGTATATAGTACATTAAACGATTTTCCACATGCATATTAAGCACGTACAT-----------------------------------------------------------------------------CAGTATTAATGTAATAAGGACATAATATGTATATTGTACATTAAACGATCTTCCTCATGCATATAAGCATGTATAATGCTTCTATCAGCAGTACATAGTACATTTTACTGCATATCCGTACATAGCACATAGAG…
JN085607	880	4	A6	AGCCTTCATATAGTTTACT-GTATATCTACCCTACACATATGCAGTACTAATCCAGCATAAACGTAATGTATGTACATTACATTTTATGATCTACTTCATGTGTACGTACATAATATTAATGTAACAAGGACATAGTATGTATATAGTACATTAAACGATTTTCCACATGCATATTAAGCACGTACAT-----------------------------------------------------------------------------CAGTATTAATGTAATAGGGACATAACATGTATATTGTACATTAAACGATCTTCCTCATGCATATAAGCATGTATAACGCTTCTATCGGCAGTACATAGTACATTCTACTGCATATTCGTACATGGCACATAGAG…
JN085539	1594	8	A6	AGCCTTCATATAGTTTACT-GTATATCTACCCTACACATATGCAGTACTAATCCAGCATAAACGTAATGTATGTACATTACATTTTATGATCTACTTCATGTGTACGTACATAATATTAATGTAACAAGGACATAGTATGTATATAGTACATTAAACGATTTTCCACATGCATATTAAGCACGTACAT-----------------------------------------------------------------------------CAGTATTAATGTAATAGGGACATAACATGTATATTGTACATTAAACGATCTTCCTCATGCATATAAGCATGTATAACACTTCTATCGGCAGTACATAGTACATTCTACTGCATATTCGTACATGGCACATAGAG…
JN085739	1124	9	A6	AGCCTTCATATAGTTTACT-GTATATCTACCCTACACATATGCAGTACTAATCCAGCATAAACGTAATGTATGTACATTACATTTTATGATCTACTTCATGTGTACGTACATAATATTAATGTAACAAGGACATAGTATGTATATAGTACATTAAACGATTTTCCACATGCATATTAAGCACGTACAT-----------------------------------------------------------------------------CAGTATTAATGTAATAGGGACATAACATGTATATTGTACATTAAACGATCTTCCTCATGCATATAAGCATGTATAACGCTTCTATCGGCAGTACATAGTACATTCTACTGCATATTCGTACATGGCACATAGAG…
JN085618	273	2	A6	AGCCTTCATATAGTTTACT-GTATATCTACCCTACACATATGCAGTACTAATCCAGCATAAACGTAATGTATGTACATTACATTTTATGATCTACTTCATGTGTACGTACATAATATTAATGTAACAAGGACATAGTATGTATATAGTACATTAAACGATTTTCCACATGCATATTAAGCACGTACAT-----------------------------------------------------------------------------CAGTATTAATGTAATAGGGACATAACATGTATATTGTACATTAAACGATCTTCCTCATGCATATAAGCATGTATAACGCTTCTATCGGCAGTACATAGTACATTCTACTGCATATTCGTACATGGCACATAGAG…
JN085784	102	3	A6	AGCCTTCATATAGTTTACT-GTATATCTACCCTACACATATGCAGTACTAATCCAGCATAAACGTAATGTATGTACATTACATTTTATGATCTACTTCATGTGTACGTACATAATATTAATGTAACAAGGACATAGTATGTATATAGTACATTAAACGATTTTCCACATGCATATTAAGCACGTACAT-----------------------------------------------------------------------------CAGTATTAATGTAATAGGGACATAACATGTATATTGTACATTAAACGATCTTCCCCATGCATATAAGCATGTATAACGCTTCTATCGGCAGTACATAGTACATTCTACTGCATATTCGTACATGGCACATAGAG…
JN085675	379	4	A6	AGCCTTCATATAGTTTACT-GTATATCTACCCTACACATATGCAGTACTAATCCAGCATAAACGTAATGTATGTACATTACATTTTATGATCTACTTCATGTGTACGTACATAATATTAATGTAACAAGGACATAGTATGTATATAGTACATTAAACGATTTTCCACATGCATATTAAGCACGTACAT-----------------------------------------------------------------------------CAGTATTAATGTAATAAGGACATAACATGTATATTGTACATTAAACGATCTTCCTCATGCATATAAGCATGTATAACGCTTCTATCGGCAGTACATAGTACATTCTACTGCATATTCGTACATAGCACATAGAG…
JN085834	1579	1	A6	AGCCTTCATATAGTTTACT-GTATATCTACCCTACACATATGCAGTACTAATCCAGCATAAACGTAATGTATGTACATTACATTTTATGATCTACTTCATGTGTACGTACATAATATTAATGTAACAAGGACATAGTATGTATATAGTACATTAAACGATTTTCCACATGCATATTAAGCACGTACAT-----------------------------------------------------------------------------CAGTATTAATGTAATAAGGACATAACATGTATATTGTACATTAAACGATCTTCCCCATGCATATAAGCATGTATAACGCTTCTATCGGCAGTACATAGTACATTCTACTGCATATTCGTACATAGCACATAGAG…
JN085940	1896	3	A6	AGCCTTCATATAGTTTACT-GTATATCTACCCTACACATATGCAGTACTAATCCAGCATAAACGTAATGTATGTACATTACATTTTATGATCTACTTCATGTGTACGTACATAATATTAATGTAACAAGGACATAGTATGTATATAGTACATTAAACGATTTTCCACATGCATATTAAGCACGTACAT-----------------------------------------------------------------------------TAGTATTAATGTAATAAGGACATAACATGTATATTGTACATTAAACGATCTTCCTCATGCATATAAGCATGTATAACGCTTCTATCGGCAGTACATAGTACATTCTACTGCATATTCGTACATGGCACATAGAG…
JN085655	131	1	A6	AGCCTTCATATAGTTTACT-GTATATCTACCCTACACATATGCAGTACTAATCCAGCATAAACGTAATGTATGTACATTACATTTTATGATCTACTTCATGTGTACGTACATAATATTAATGTAACAAGGACATAGTATGTATATAGTACATTAAACGATTTTCCACATGCATATTAAGCACGTACAT-----------------------------------------------------------------------------CAGTATTAATGTAATAAGGACATAACATGTATATTGGACATTAAACGATCTTCCTCATGCATATAAGCATGTATAACGCTTCTATCGGCAGTACATAGTACATTCTACTGCATATTCGTACATGGCACATAGAG…
JN085563	1882	8	A6	AGCCTTCATATAGTTTACT-GTATATCTACCCTACACATATGCAGTACTAATCCAGCATAAACGTAATGTATGTACATTACATTTTATGATCTACTTCATGTGTACGTACATAATATTAATGTAACAAGGACATAGTATGTATATAGTACATTAAACGATTTTCCACATGCATATTAAGCACGTACAT-----------------------------------------------------------------------------CAGTATTAATGTAATAAGGACATAACATGTATATTGTACATTAAACGATCTTCCTCATGCATATAAGCATGTATAACGCTTCTATCGGCAGTACATAGTACATTCTACTGCATATTCGTACATGGCACATAGAG…
JN085723	528	4	A6	AGCCTTCATATAGTTTACT-GTATATCTACCCTACACATATGCAGTACTAATCCAGCATAAACGTAATGTATGTACATTACATTTTATGATCTACTTCATGTGTACGTACATAATATTAATGTAACAAGGACATAATATGTATATAGTACATTAAACGATTTTCCACATGCATATTAAGCACGTACAT-----------------------------------------------------------------------------CAGTATTAATGTAATAAGGACATAACATGTATATTGTACATTAAACGATCTTCCTCATGCATATAAGCATGTACAACGCTTCTATCGGCAGTACATAGTACATTCTACTGCATATTCGTACATGGCACATAGAG…
JN085939	1017	1	A6	AGCCTTCATATAGTTTACT-GTATATCTACCCTACACATATGCAGTACTAATCCAGCATAAACGTAATGTATGTACATTACATTTTATGATCTACTTCATGTGTACGTACATAATATTAATGTAACAAGGACATAGTATGTATATAGTACATTAAACGATTTTCCACATGCATATTAAGCACGTACAT-----------------------------------------------------------------------------CAGTATTAATGTAATAAGGACATAACATGTATATTGTACATTAAACGATCTTCCTCATGCATATAAGCATGTACAACGCTTCTATCGGCAGTACATAGTACATTCTACTGCATATTCGTACATGGCACATAGAG…
JN085724	527	1	A6	AGCCTTCATATAGTTTACT-GTATATCTACCCTACACATATGCAGTACTAATCCAGCATAAACGTAATGTATGTACATTACATTTTATGATCTACTTCATGTGTACGTACATAATATTAATGTAACAAGGACATAGTATGTATATAGTACATTAAACGATTTTCCACATGCATATTAAGCACGTACAT-----------------------------------------------------------------------------CAGTATTAATGTAATAAGGACATAACATGTATATTGTACATTAAACGATCTTCCCCATGCATATAAGCATGTACAACGCTTCTATCGGCAGTACATAGTACATTCTACTGCATATTCGTACATGGCACATAGAG…
JN085551	1760	1	A6	AGCCTTCATATAGTTTACT-GTATATCTACCCTACACATATGCAGTACTAATCCAGCATAAACGTAATGTATGTACATTACATTTTATGATCTACTTCATGTGTACGTACATAATATTAATGTAACAAGGACATAGTATGTATATAGTACATTAAACGATTTTCCACATGCATATTAAGCACGTACAT-----------------------------------------------------------------------------CAGTATTAATGTAATAAGGACATAACATGTATATCGTACATTAAACGATCTTCCTCATGCATATAAGCATGTATAACGCTTCTATTGGCAGTACATAGTACATTCTACTGCATATTCGTACATGGCACATAGAG…
JN085600	1443	1	A6	AGCCTTCATATAGTTTACT-GTATATCTACCCTACACATATGCAGTACTAATCCAGCATAAACGTAATGTATGTACATTACATTTTATGATCTACTTCATGTGTACGTACATAATATTAATGTAACAAGGACATAGTATGTATATAGTACATTAAACGATTTTCCACATGCATATTAAGCACGTACAT-----------------------------------------------------------------------------CAGTATTAATGTAATAAGGACATAACATGTATATTGTACATTAAACGATCTTCCTCATGCATATAAGCATGTATAACGCTTCTATCGGCAGTACATAGTACATTTTACTGCATATTCGTACATAGCACATAGAG…
JN085872	1951	1	A6	AGCCTTCATATAGTTTACT-GTATATCTACCCTACACATATGCAGTACTAATCCAGCATAAACGTAATGTATGTACATTACATTTTATGATCTACTTCATGTGTACGTACATAATATTAATGTAACAAGGACATAGTATGTATATAGTACATTAAACGATTTTCCACATGCATATTAAGCACGTACAT-----------------------------------------------------------------------------TAGTATTAATGTAATAAGGACATAACATGTATATCGTACATTAAACGATCTTCCCCATGCATATAAGCATGTATAACGCTTCTATCGGCAGTACATAGTACATTTTACTGCATATTCGTACATGGCACATAGAG…
JN085552	1766	1	A6	AGCCTTCATATAGTTTACT-GTATATCTACCCTACACATATGCAGTACTAATCCAGCATAAACGTAATGTATGTACATTACATTTTATGATCTACTTCATGTGTACGTACATAATATTAATGTAACAGGGACATAGTATGTATATAGTACATTAAACGATTTTCCACATGCATATTAAGCACGTACAT-----------------------------------------------------------------------------CAGTATTAATGTAATAAGGACATAACATGTATATTGTACATTAAACGATCTTCCTCATGCATATAAGCATGTATAACGCTTCTATCGGCAGTACATAGTACATTTTACTGCATATTCGTACATGGCACATAGAG…
JN085586	560	2	A6	AGCCTTCATATAGTTTACT-GTATATCTACCCTACACATATGCAGTACTAATCCAGCATAAACGTAATGTATGTACATTACATTTTATGATCTACTTCATGTGTACGTACATAATATTAATGTAACAAGGACATAGTATGTATATAGTACATTAAACGATTTTCCACATGCATATTAAGCACGTACAT-----------------------------------------------------------------------------CAGTATTAATGTAATAGGGACATAACATGTATATTGTACATTAAACGATCTTCCTCATGCATATAAGCATGTATAACGCTTCTATCGGCAGTACATAGTACATTCTACTGCATATTCGTACATGGCACATAGAG…
JN085832	390	1	A6	AGCCTTCATATAGTTTACT-GTATATCTACCCTACACATATGCAGTACTAATCCAGCATAAACGTAATGTATGTACATTACATTTTATGATCTACTTCATGTGTACGTACATAATATTAATGTAACAAGGACATAATATGTATATAGTACATTAAACGATTTTCCACATGCATATTAAGCACGTACAT-----------------------------------------------------------------------------CAGTATTAATGTAATAAGGACATAACATGTATATTGTACATTAAACGATCTTCCTCATGCATATAAGCATGTATAACACTTCTATCGACAGTACATAGTACATTTTACTGCATATTCGTACATGGCACATAGAG…
JN085601	1444	1	A6	AGCCTTCATATAGTTTACT-GTATATCTACCCTACACATATGCAGTACTAATCCAGCATAAACGTAATGTATGTACATTACATTTTATGATCTACTTCATGTGTACGTACATAATATTAATGTAACAAGGACATAGTATGTATATAGTACATTAAACGATTTTCCGCATGCATATTAAGCACGTACAT-----------------------------------------------------------------------------CAGTATTAATGTAATAAGGACATAACATGTATATTGTACATTAAACGATCTTCCTCATGCATATAAGCATGTATAACGCTTCTATCGGCAGTACATAGTACATTTTACTGCATATTCGTACATGGCACATAGAG…
JN085577	1877	1	A6	AGCCTTCATATAGTTTACT-GTATATCTACCCTACACATATGCAGTACTAATCCAGCATAAACGTAATGTATGTACATTACATTTTATGATCTACTTCATGTGCACGTACATAATATTAATGTAACAAGGACATAGTATGTATATAGTACATTAAACGATTTTCCACATGCATATTAAGCACGTACAT-----------------------------------------------------------------------------CAGTATTAATGTAATAAGGACATAACATGTATATCGTACATTAAACGATCTTCCTCATGCATATAAGCATGTATAATGCTTCTATCGGCAGTACATAGTACATTTTACTGCATATTCGTACATGGCACATAGAG…
JN085888	1621	2	Unclassified	AGCCTTCATATAGTTTACT-GTATATCTACCCTACACATATGCAGTACTAATCCAGCATAAACGTAATGTATGTACATTACATTTCATGATCTACTTCATGTGCACGTACATAATATTAATGTAACAAGGACATAGTATGTATATAGTACATTAAACGATTTTCCACATGCATATTAAGCACGTACAT-----------------------------------------------------------------------------CAGTATTAATGTAATAAGGACATAATATGTATATTGTACATTAAACGATCTTCCTCATGCATATAAGCATGTATAATGCTTCTATCGGCAGTACATAGTACATTCTACTGCATATTCGTACATGGCACATAGAG…
JN085592	764	3	Unclassified	AGCCTTCATATAGTTTACT-GTATATCTACCCTACACATATGCAGTACTAATCCAGCATAAACGTAATGTATGTACATTACATTTTATGATCTACTTCATGTGCACGTACATAATATTAATGTAACAAGGACATGGTATGTATATAGTACATTAAACGATTTTCCACATGCATATTAAGCACGTACAT-----------------------------------------------------------------------------CAGTATTAATGTAATAAGGACATAGTATGTATATTGTACATTAAACGATCTTCCTCATGCATATAAGCATGTATAATGCTTCTATCGGCAGTACATAGTACATTTTACTGCATATTCGTACATGGTACATAGAG…
JN085545	565	1	Unclassified	AGCCTTCATATAGTTTACT-GTATATCTACCCTACACATATGCAGTACTAATCCAGCATAAACGTAATGTATGTACATTACATTTTATGATCTACTTCATGTGCACGTACATAATATTAATGTAACAAGGACATGGTATGTATATAGTACATTAAACGATTTTCCACATGCATATTAAGCACGTACAT-----------------------------------------------------------------------------CAGTATTAATGTAATAAGGACATAGTATGTATATTGTACATTAAACGATCTTCCTCATGCATATAAGCATGTATAATGCTTCTATCGACAGTACATAGTACATTTTACTGCATATTCGTACATGGTACATAGAG…
JN085839	1675	2	A5	AGCCTTCATATAGTTTACT-GTATATCTACCCTACACATATGCAGTACTAATCCAGCATAAACGTAATGTATGTACATTACATTTTATGATCTACTTCATGTGCACGTACATAACATTAATGTAACAAGGACATAGTATGTATATAGTACATTAAACGATTTTCCACATGCATATTAAGCACGTACAT-----------------------------------------------------------------------------CAGTATTAATGTAATAAGGACATAATATGTATATTGTACATTAAACGATCTTCCTCATGCATATAAGCATGTACAATGCCTCTATTGGCAGTACATAGTACATTTTACTGCATATTCGTACATGGCACATAGAG…
JN085852	1553	1	A5	AGCCTTCATATAGTTTACT-GTATATCTACCCTACACATATGCAGTACTAATCCAGCATAAACGTAATGTATGTACATTACATTTTATGATCTACTTCATGTGCACGTACATAATATTAATGTAACAAGGACATAGTATGTATATAGTACATTAAACGATTTTCCACATGCATATTAAGCACGTACAT-----------------------------------------------------------------------------CAGTATTAATGTAATAAGGACATAATATGTATATTGTACATTAAACGATCTTCCTCATGCATATAAGCATGTACAATGCCTCTATTGGCAGTACATAGTACATTTTACTGCATATTCGTACATGGTACATAGAG…
JN085927	756	1	A5	AGCCTTCATATAGTTTACT-GTATATCTACCCTACACATATGCAGTACTAATCCAGCATAAACGTAATGTATGTACATTACATTTTATGATCTACTTCATGTGCACGTACATAATATTAATGTAACAAGGACATAGTATGTATATAGTACATTAAACGATTTTCCACATGCATATTAAGCACGTATAT-----------------------------------------------------------------------------CAGTATTAATGTAATAAGGACATAATATGTATATTGTACATTAAACGATCTTCCTCATGCATATAAGCATGTACAATGCCTCTATTGGCAGTACATAGTACATTTTACTGCATATTCGTACATGGCACATAGAG…
JN085944	263	1	Unclassified	AGCCTTCATATAGTTTACTAGTATATCTACCCTACACATATGCAGTACTAATCCAGCATAAACGTAATGTATGTACATTACATTTTATGATCTACTTCATGTGCACGTACATAATATTAATGTAACAAGGACATAGTATGTATATAGTACATTAAACGATTTTCCACATGCATATTAAGCACGTACAT-----------------------------------------------------------------------------CAGTATTAATGTAATAAGGACATAATATGTATATTGTACATTAAACGATCTTCCTCATGCATATAAGCATGTACAATGCTTCTATCGGCAGTACATAGTACATTTTACTGCATATTCGTACATGGCACATAGAG…
JN085608	890	2	A5	AGCCTTCATATAGTTTACT-GTATATCTACCCTACACATATGCAGTACTAATCCAGCATAAACGTAATGTACGTACATTACATTTTATGATCTACTTCATGTGCACGTACATAATATTAATGTAACAAGGACATAGTATGTATATAGTACATTAAACGATTTTCCACATGCATATTAAGCACGTACAT-----------------------------------------------------------------------------CAGTATTAATGTAATAAGGACATAATATGTATATTGTACATTAAACGATCTTCCTCATGCATATAAGCATGTACAATGCTTCTATTGGCAGTACATAGTACATTTTACTGCATATTCGTACATGGCACATAGAG…
JN085835	1573	3	A5	AGCCTTCATATAGTTTACT-GTATATCTACCCTACACATATGCAGTACTAATCCAGCATAAACGTAATGTATGTACATTACATTTTATGATCTACTTCATGTGCACGTACATAATATTAATGTAACAAGGACATAGTATGTATATAGTACATTAAACGATTTTCCACATGCATATTAAGCACGTACAT-----------------------------------------------------------------------------CAGTATTAATGTAATAAGGACATAATATGTATATTGTACATTAAACGATCTTCCTCATGCATATAAGCATGTACAATGCTTCTATTGGCAGTACATAGTACATTTTACTGCATATTCGTACATGGCACATAGAG…
JN085725	519	9	A5	AGCCTTCATATAGTTTACT-GTATATCTACCCTACACATATGCAGTACTAATCCAGCATAAACGTAATGTATGTACATTACATTTTATGATCTACTTCATGTGCACGTACATAATATTAATGTAACAAGGACATAGTATGTATATAGTACATTAAACGATTTTCCACATGCATATTAAGCACGTACAT-----------------------------------------------------------------------------CAATATTAATGTAATAAGGACATAATATGTATATTGTACATTAAACGATCTTCCTCATGCATATAAGCATGTACAATGCTTCTATTGGCAGTACATAGTACATTTTACTGCATATTCGTACATGGCACATAGAG…
JN085758	1000	1	A5	AGCCTTCATATAGTTTACT-GTATATCTACCCTACACATATGCAGTACTAATCCAGCATAAACGTAATGTATGTACATTACATTTTATGATCTACTTCATGTGCACGTACATAATATTAATGTAACAAGGACATAGTATGTATATAGTACATTAAACGATTTTCCACATGCATATTAAGCACGTACAT-----------------------------------------------------------------------------CAGTATTAATGTAATAAGGACATAATATGTATATCGTACATTAAACGATCTTCCTCATGCATATAAGCATGTACAATGCTTCTATTGGCAGTACATAGTACATTTTACTGCATATTCGTACATGGCACATAGAG…
JN085665	606	4	A5	AGCCTTCATATAGTTTACT-GTATATCTACCCTACACATATGCAGTACTAATCCAGCATAAACGTAATGTATGTACATTACATTTTATGATCTACTTCATGTGCACGTACATAATATTAATGTAACAAGGACATAGTATGTATATAGTACATTAAACGATTTTCCACATGCATATTAAGCACGTACAT-----------------------------------------------------------------------------CAGTATTAATGTAATAAGGACATAATATGTATATTGTACATTAAACGATCTTCCCCATGCATATAAGCATGTACAATGCTTCTATTGGCAGTACATAGTACATTTTACTGCATATTCGTACATGGCACATAGAG…
JN085687	725	4	A5	AGCCTTCATATAGTTTACT-GTATATCTACCCTACACATATGCAGTACTAATCCAGCATAAACGTAATGTATGTACATTACATTTTATGATCTACTTCATGTGCACGTACATAATATTAATGTAACAAGGACATAGTATGTATATAGTACATTAAACGATTTTCCACATGCATATTAAGCACGTACAT-----------------------------------------------------------------------------CAGTATTAATGTAATAAGGACATAGTATGTATATCGTACATTAAACGATCTTCCCCATGCATATAAGCATGTATAACGCCTCCATTAGCAGTACATAGTACATTTTACTGCATATTCGTACATGGCACATAGAG…
JN085718	1490	10	A5	AGCCTTCATATAGTTTACT-GTATATCTACCCTACACATATGCAGTACTAATCCAGCATAAACGTAATGTATGTACATTACATTTTATGATCTACTTCATGTGCACGTACATAATATTAATGTAACAAGGACATAGTATGTATATAGTACATTAAACGATTTTCCACATGCATATTAAGCACGTACAT-----------------------------------------------------------------------------CAGTATTAATGTAATAAGGACATAGTATGTATATCGTACATTAAACGATCTTCCCCATGCATATAAGCATGTATAATGCCTCCATTAGCAGTACATAGCACATTTTACTGCATATTCGTACATGGCACATAGAG…
JN085609	887	1	A5	AGCCTTCATATAGTTTACT-GTATATCTACCCTACACATATGCAGTACTAATCCAGCATAAACGTAATGTATGTACATTACATTTTATGATCTACTTCATGTGCACGTACATAATATTAATGTAACAAGGACATAGTATGTATATAGTACATTAAACGATTTTCCACATGCATATTAAGCACGTACAT-----------------------------------------------------------------------------CAGTATTAATGTAATAAGGACATAGTATGTATATCGTACATTAAACGATCTTCCCCATGCATATAAGCACGTATAATGCCTCCATTAGCAGTACATAGCACATTTTACTGCATATTCGTACATGGCACATAGAG…
JN085928	752	1	A5	AGCCTTCATATAGTTTACT-GTATATCTACCCTACACATATGCAGTACTAATCCAGCATAAACGTAATGTATGTACATTACATTTTATGATCTACTTCATGTGCACGTACATAATATTAATGTAACAAGGACATAGTATGTATATAGTACATTAAACGATTTTCCACATGCATATTAAGCACGTACAT-----------------------------------------------------------------------------CAGTATTAATGTAATAAGGACATAGTATGTATATCGTACATTAAACGATCTTCCCCATGCATATAAGCATGTATAATGCCTCCATTAGCAGTACATAGTACATTTTACTGCATGTTCGTACATGGCACATAGAG…
JN085895	36	3	A5	AGCCTTCATATAGTTTACT-GTATATCTACCCTACACATATGCAGTACTAATCCAGCATAAACGTAATGTATGTACATTACATTTTATGATCTACTTCATGTGCACGTACATAATATTAATGTAACAAGGACATAGTATGTATATAGTACATTAAACGATTTTCCACATGCATATTAAGCACGTACAT-----------------------------------------------------------------------------CAGTATTAATGTAATAAGGACATAGTATGTATATCGTACATTAAACGATCTTCCCCATGCATATAAGCATGTATAATACCTCCATTAGCAGTACATAGTACATTTTACTGCATATTCGTACATGGCACATAGAG…
JN085801	945	6	A5	AGCCTTCATATAGTTTACT-GTATATCTACCCTACACATATGCAGTACTAATCCAGCATAAACGTAATGTATGTACATTACATTTTATGATCTACTTCATGTGCACGTACATAATATTAATGTAACAAGGACATAGTATGTATATAGTACATTAAACGATTTTCCACATGCATATTAAGCACGTACAT-----------------------------------------------------------------------------TAATATTAATGTAATAAGGACATAGTATGTATATCGTACATTAAACGATCTTCCCCATGCATATAAGCATGTATAATGCCTCCATTAGCAGTACATAGTACATTTTACTGCATATTCGTACATGGCACATAGAG…
JN085802	948	2	A5	AGCCTTCATATAGTTTACT-GTATATCTACCCTACACATATGCAGTACTAATCCAGCATAAACGTAATGTATGTACATTACATTTTATGATCTACTTCATGTGCACGTACATAATATTAATGTAACAAGGACATAGTATGTATATAGTACATTAAACGATTTTCCACATGCATATTAAGCACGTACAT-----------------------------------------------------------------------------TAATATTAATGTAATAAGGACATAGTATGTATATCGTACATTAAACGATCTTCCCCATGCATATAAGCATGTATAATGCCTCCATTAGCAGTACATGGTACATTTTACTGCATATTCGTACATGGCACATAGAG…
JN085917	667	1	A5	AGCCTTCATATAGTTTACT-GTATATCTACCCTACACATATGCAGTACTAATCCAGCATAAACGTAATGTATGTACATTACATTTTATGATCTACTTCATGTGCACGTACATAATATTAATGTAACAAGGACATAGTATGTATATAGTACATTAAACGATTTTCCACATGCATATTAAGCACGTACAT-----------------------------------------------------------------------------TAATATTAATGTAATAAGGACATAGTATGTATATCGTACATTAAACGATCTTCCCCATGCATATAAGCATGTATAATGCCTCCATTAGCAGTACATAGTACATTTTACTGCATATTCGTACATGGCACATAGAG…
JN085776	155	1	A5	AGCCTTCATATAGTTTACT-GTATATCTACCCTACACATATGCAGTACTAATCCAGCATAAACGTAATGTATGTACATTACATTTTATGATCTACTTCATGTGCACGTACATAATATTAATGTAACAAGGACATAGTATGTATATAGTACATTAAACGATTTTCCACATGCATATTAAGCACGTACAT-----------------------------------------------------------------------------CAGTATTAATGTAATAAGGACATAGTATGTATATCGTACATTAAACGATCTTCCCCATGCATATAAGCATGTATAATGTCTCCATTAGCAGTACATAGTACATTTTACTGCATATTCGTACATGGCACATAGAG…
JN085903	66	1	A5	AGCCTTCATATAGTTTACT-GTATATCTACCCTACACATATGCAGTACTAATCCAGCATAAACGTAATGTATGTACATTACATTTTATGATCTACTTCATGTGCACGTACATAATATTAATGTAACAAGGACATAGTATGTATATAGTACATTAAACGATTTTCCACATGCATATTAAGCACGTACAT-----------------------------------------------------------------------------CAGTATTAATGTAATAAGGACATAGTATGTATATTGTACATTAAACGATCTTCCCCATGCATATAAGCATGTATAATGCTTCTATTGGCAGTACATAGTACATTTTACTGCATATTCGTACATGGCACATAGAG…
JN085860	1159	1	Unclassified	AGCCTTCATATAGTTTACT-GTATATCTACCCTACACATATGCAGTACTAACCCAGCATAAACGTAATGTATGTACATTACATTTTATAGTCTACTTCATGTGCACGTACATAATATTAATGTAACAAGGACATAGTATGTATATAGTACATTAAACGATTTCCCACATGCATATTAAGCACGTACAT-----------------------------------------------------------------------------CAGTATTAATGTAATAAGGACATAGTATGTATATTGTACATTAAACGATCTTCCCCATGCATATAAGCATGTACAATGCTTCTATTGGCAGTACATAGTACATTTTACTGCATATTCGTACATGGCACATGGAG…
JN085719	1488	4	A8	AGCCTTTATATAGTTTACT-GTATATCTACCCTACACATATGCAGTACTAATCCAGCATAAACGTAATGTATGTACATTACATTTTATGATCTACTTCATGTGTACGTACATAATATTAATGTAACAAGGACATAGTATGTATATAGTACATTAAACGATTTTCCACATGCATATTAAGCACGTACAT-----------------------------------------------------------------------------CAATATTAATGTAATAAGGACATAGTATGTATATCGTACATTAAACGATCTTCCCCATGCATATAAGCATGTATAATGTTTCTATTGGCAGTACATAGTACATTTTACTGCATATTCGTACATGGCACATAGAG…
JN085656	129	1	Unclassified	AGCCTTCATATAGTTTACT-GTATATCTACCCTACACATATGCAGTACTAATCCAGCATAAACGTAATGTATGTACATTACATTTTATGATCTACTTCATGTGTACGTACATAATATTAATGTAACAAGGACATAGTATGTATATAGTACATTAAACGATTTTCCACATGCATATTAAGCACGTACAT-----------------------------------------------------------------------------CAGTATTAATGTAATAAGGACATAGTATGTATATTGTACATTAAACGATCTTCCCCATGCATATAAGCATGTACAATGTTTCTATTGGCAGTACATAGTACATTTTACTGCATATTCGTACATGGCACATGGAG…
JN085797	1849	2	A2	AGCCTTCATATAGTTTACT-GTATATCTACCCTACACATATGCAGTACTAATCCAGCATAAACGTAATGTATGTACATTACATTTTATGATCTACTTCATGTGCACGTACATAGTATTAATGTAACAAGGACATAGTATGTATATAGTACATTAAACGATTTTCCACATGCATATTAAGCACGTACAT-AGTATTAATGTAACAAGGACATAGTATGTATATAGTACATTAAACGATTTTCCACATGCATATTAAGCACGTACATCAGTATTAATGTAATAAGGACATAGTATGTATATTGTACATTAAACGATCTTCCTCATGCATATAAGCATGTACAATGCTCCTATCGGCAGTACATAGTACATTTTACTGCATACTCGTACATGGCACATAGAG…
JN085934	246	2	A2	AGCCTTCATATAGTTTACT-GTATATCTACCCTACACATATGCAGTACTAATCCAGCATAAACGTAATGTATGTACATTACATTTTATGATCTACTTCATGTGCACGTACATAGTATTAATGTAACAAGGACATAGTATGTATATAGTACATTAAACGATTTTCCACATGCATATTAAGCACGTACATCAGTATTAATGTAACAAGGACATAGTATGTATATAGTACATTAAACGATTTTCCACATGCATATTAAGCACGTACATCAGTATTAATGTAATAAGGACATAGTATGTATATTGTACATTAAACGATCTTCCTCATGCATATAAGCATGTACAATGCTCCTATCGGCAGTACATAGTACATTTTACTGCATACTCGTACATGGCACATGGAG…
JN085829	298	2	A7	AGCCTTCATATAGTTTACT-GTATATCTACCCTACACATATGCAGTACTAATCCAGCATAAACGTAATGTATGTACATTACATTTTATGATCTACTTCATGTGTACGTACATAATATTAATGTAACAAGGACATAGTATGTATATAGTACATTAAACGATTTTCCACATGCATATTAAGCACGTACATCAGTATTAATGTAATAAGGACATAGTATGTATATAGTACATTAAACGATTTTCCACATGCATATTAAGCACGTACATCAGTATTAATGTAATAAGGACATAGTATGTATATTGTACATTAAACGATCTTCCTCATGCATATAAGCATGTATAATATTTCTATCGGCAGTACATAGTACATTTTACTGCATATTCGTACATGGCACATAGGG…
