# Supplementary material for: Haplotype Affinities Resolve a Major Component of Goat (Capra hircus) MtDNA D-Loop Diversity and Reveal Specific Features of the Sardinian Stock
Source: PLoS One. 2012 Feb 17;7(2):e30785. doi: 10.1371/journal.pone.0030785 (PMC3281868; doi:10.1371/journal.pone.0030785)
Supplement: File S2 — Summary of states at the 166 variable positions in 1,591 sequences. The top rows report the position numbering the alignment of this and other works. Yellow represents identity with the outgroup and blue an alternative allele state. (XLS) [file pone.0030785.s010.xls]

## Sheet: VisHaplo
Pos. (this work)	3	7	9	11	13	14	15	17	19	21	24	28	29	31	37	42	52	56	60	61	64	65	69	72	73	78	79	84	86	89	90	94	96	100	102	103	104	105	106	109	114	115	117	123	126	127	128	129	131
Corresponding pos. In Naderi et al. (2007)	3	7	9	11	13	14	15	17	19	20	23	27	28	30	36	41	51	55	59	61	63	64	68	71	72	77	78	83	86	89	90	94	96	100	102	103	104	105	106	109	114	115	117	123	126	127	128	129	131
Corresponding pos. In Pereira et al. (2009)	3	7	9	11	13	14	15	17	19	20	23	27	28	30	36	41	51	55	59	60	62	63	67	70	71	76	77	82	85	88	89	93	95	99	101	102	103	104	105	108	113	114	116	122	125	126	127	128	130
AJ3178641	C	C	T	T	A	T	T	A	T	A	T	T	A	T	T	A	T	A	A	A	A	T	G	T	A	T	T	T	T	A	G	A	T	C	T	G	C	A	C	A	A	T	T	T	C	A	A	G	A
567					1									1		1									1					1							1					1
875					1									1		1									1					1							1					1
640					1									1		1									1					1							1					1
1933					1									1		1									1					1							1					1
1177					1									1		1									1					1							1					1
884					1									1		1									1					1							1					1
338					1									1		1									1					1							1					1
1950					1									1		1									1					1							1					1
1545					1									1		1									1					1							1					1
985					1									1		1									1					1							1					1
998					1									1		1									1					1							1					1
509					1									1		1									1					1							1					1
1409					1					1				1	1	1		1			1				1					1	1			1
421					1					1				1	1	1		1			1				1					1	1			1
1202					1					1				1	1	1		1			1				1					1	1			1
1044					1					1				1	1	1		1			1				1					1	1			1
785					1					1				1	1	1		1			1				1					1	1			1
621					1					1				1	1	1		1			1				1					1	1			1
213					1					1				1	1	1		1			1				1					1	1			1
1566					1					1				1	1	1		1			1				1					1	1			1
540					1					1				1	1	1		1			1				1					1	1			1
1562					1					1				1	1	1		1			1				1					1				1
583					1					1				1	1	1		1			1				1					1	1			1
578					1					1				1	1	1		1			1				1					1	1			1
1152					1					1				1	1	1		1			1				1					1	1			1
1437					1					1				1	1	1		1			1				1					1	1			1
584					1					1				1	1	1		1			1				1					1	1			1
904					1					1				1	1	1		1			1				1					1	1			1											1
639					1					1				1	1	1		1			1				1					1	1			1											1
896					1					1				1	1	1		1			1				1					1	1			1											1
64					1					1				1	1	1		1			1				1					1	1			1											1
61					1					1				1	1	1		1			1				1					1	1			1											1
872					1					1				1	1	1		1			1				1					1	1			1											1
1265					1					1				1	1	1		1			1				1					1	1			1											1
962					1					1				1	1	1		1			1				1					1	1			1											1
947					1					1				1	1	1		1			1				1					1	1			1											1
959					1					1				1	1	1		1			1				1					1	1			1											1
876					1					1				1	1	1		1			1				1					1	1			1											1
958					1					1				1	1	1		1			1				1					1	1			1											1
1333					1					1				1	1	1		1			1				1					1	1			1											1
19					1					1				1	1	1		1			1				1					1	1			1											1
48					1					1				1	1	1		1			1				1					1	1			1											1
735					1					1				1	1	1		1			1				1					1	1			1											1
170					1					1				1	1	1		1			1				1					1	1			1											1
158					1					1				1	1	1		1			1				1					1	1			1											1
580					1					1				1	1	1		1			1				1					1	1			1											1
1123					1					1				1	1	1		1			1				1					1	1			1											1
243					1					1				1	1	1		1			1				1					1	1			1											1
293					1					1				1	1	1		1			1				1					1	1			1											1
164					1					1				1	1	1		1			1				1					1	1			1											1
716					1					1				1	1	1		1			1				1					1	1			1											1
727					1					1				1	1	1		1			1				1					1	1			1											1
1739					1					1				1	1	1		1			1				1					1	1			1											1
287					1					1				1	1	1		1			1				1					1	1			1											1
1730					1					1				1	1	1		1			1				1					1	1			1											1
1859					1					1				1	1	1		1			1				1					1	1			1											1
1474					1					1				1	1	1		1			1				1					1	1			1											1
1111					1					1				1	1	1		1			1				1					1	1			1											1
1530					1					1				1	1	1		1			1				1					1	1			1											1
1526					1					1				1	1	1		1			1				1					1	1			1											1
1118					1					1				1	1	1		1			1				1					1	1			1											1
138					1					1				1	1	1		1			1				1					1	1			1											1
1120					1					1				1	1	1		1			1				1					1	1			1											1
1125					1					1				1	1	1		1			1				1					1	1			1											1
1179					1					1				1	1	1		1			1				1					1	1			1											1
1165					1					1				1	1	1		1			1				1					1	1			1											1
1167					1					1				1	1	1		1			1				1					1	1			1											1
1162					1					1				1	1	1		1			1				1					1	1			1											1
1172					1					1				1	1	1		1			1				1					1	1			1											1
1173					1					1				1	1	1		1			1				1					1	1			1											1
1178					1					1				1	1	1		1			1				1					1	1			1											1
1176					1					1				1	1	1		1			1				1					1	1			1											1
1609					1					1				1	1	1		1			1				1					1	1			1											1
1601					1					1				1	1	1		1			1				1					1	1			1											1
1502					1					1				1	1	1		1			1				1					1	1			1											1
1493					1					1				1	1	1		1			1				1					1	1			1											1
279					1					1				1	1	1		1			1				1					1	1			1											1
147					1					1				1	1	1		1			1				1					1	1			1											1
274					1					1				1	1	1		1			1				1					1	1			1											1
1741					1					1				1	1	1		1			1				1					1	1			1											1
1734					1					1				1	1	1		1			1				1					1	1			1											1
1735					1					1				1	1	1		1			1				1					1	1			1											1
14					1					1				1	1	1		1			1				1					1	1			1											1
1158					1					1				1	1	1		1			1				1					1	1			1											1
17					1					1				1	1	1		1			1				1					1	1			1											1
11					1					1				1	1	1		1			1				1					1	1			1											1
1063					1					1				1	1	1		1			1				1					1	1			1											1
1448					1					1				1	1	1		1			1				1					1	1			1											1
1116					1					1				1	1	1		1			1				1					1	1			1											1
1150					1					1				1	1	1		1			1				1					1	1			1											1
1134					1					1				1	1	1		1			1				1					1	1			1											1
986					1					1				1	1	1		1			1				1					1	1			1				1							1
996					1					1				1	1	1		1			1				1					1	1			1				1							1
582					1					1				1	1	1		1			1				1					1	1			1				1							1
469					1					1				1	1	1		1			1				1					1	1			1											1
669					1					1				1	1	1		1			1				1					1	1			1											1
679					1					1				1	1	1		1			1				1					1	1			1											1
672					1					1				1	1	1		1			1				1					1	1			1											1
666					1					1				1	1	1		1			1				1					1	1			1											1
678					1					1				1	1	1		1			1				1					1	1			1											1
416					1					1				1	1	1		1			1				1					1	1			1											1
1479					1					1				1	1	1		1			1				1					1	1			1											1			1
1486					1					1				1	1	1		1			1				1					1	1			1											1			1
956					1					1				1	1	1		1			1				1					1	1			1											1
350					1					1				1	1	1		1			1				1					1	1			1											1
460					1					1				1	1	1		1			1				1					1	1			1											1
461					1					1				1	1	1		1			1				1					1	1			1											1
110					1					1				1	1	1		1			1				1					1	1			1											1
966					1					1				1	1	1		1			1				1					1	1			1											1
969					1					1				1	1	1		1			1				1					1	1			1											1
562					1					1				1	1	1		1			1				1					1	1			1											1
1275					1					1				1	1	1		1			1				1					1	1			1											1
564					1					1				1	1	1		1			1				1					1	1			1											1
722					1					1				1	1	1		1			1				1					1	1			1											1			1
865					1					1				1	1	1		1			1				1					1	1			1											1			1
1205					1					1				1	1	1		1			1				1					1	1			1											1			1
1575					1					1				1	1	1		1			1				1					1	1			1											1			1
217					1					1				1	1	1		1			1				1					1	1			1											1			1
210					1					1				1	1	1		1			1				1					1	1			1											1			1
206					1					1				1	1	1		1			1				1					1	1			1											1			1
1204					1					1				1	1	1		1			1				1					1	1			1											1			1
27					1					1				1	1	1		1			1				1					1	1			1											1
1500					1					1				1	1	1		1			1				1					1	1			1											1
1582					1					1				1	1	1		1			1				1					1	1			1											1
967					1					1				1	1	1		1			1				1					1	1			1											1
572					1					1				1	1	1		1			1				1					1	1			1											1
330					1					1				1	1	1		1			1				1					1	1			1											1
322					1					1				1	1	1		1			1				1					1	1			1											1
320					1					1				1	1	1		1			1				1					1	1			1											1
1643					1					1				1	1	1		1			1				1					1	1			1											1
214					1					1				1	1	1		1			1				1					1	1			1											1
1509					1					1				1	1	1		1			1				1					1	1			1											1
1136					1					1				1	1	1		1			1				1					1	1			1											1
1523					1					1				1	1	1		1			1				1					1	1			1											1
116					1					1				1	1	1		1			1				1					1	1			1											1
15					1					1				1	1	1		1			1				1					1	1			1											1
1635					1					1				1	1	1		1			1				1					1	1			1											1
181					1					1				1	1	1		1			1				1					1	1			1											1
699					1					1				1	1	1		1			1				1					1	1			1		1									1
1789					1					1				1	1	1		1			1				1					1	1			1		1									1
1792					1					1				1	1	1		1			1				1					1	1			1		1									1
1163					1					1				1	1	1		1			1				1					1	1			1											1
397					1					1				1	1	1		1			1				1					1	1			1											1
585					1					1				1	1	1		1			1				1					1	1			1											1
770					1					1				1	1	1		1			1				1					1	1			1											1
465					1					1				1	1	1		1			1				1					1	1			1											1				1
1286					1					1				1	1	1		1			1				1					1	1			1											1
815					1					1				1	1	1		1			1				1					1	1			1											1
162					1					1				1	1	1		1			1				1					1	1			1											1
1732					1					1				1	1	1		1			1				1					1	1			1											1
831					1					1				1	1	1		1			1				1					1	1			1											1
823					1					1				1	1	1		1			1				1					1	1			1											1
811					1					1				1	1	1		1			1				1					1	1			1											1
800					1					1				1	1	1		1			1				1					1	1			1											1
99					1					1				1	1	1		1			1				1					1	1			1											1
86					1					1				1	1	1		1			1				1					1	1			1											1
73					1					1				1	1	1		1			1				1					1	1			1											1
76					1					1				1	1	1		1			1				1					1	1			1											1
1075					1					1				1	1	1		1			1				1					1	1			1											1
1084					1					1				1	1	1		1			1				1					1	1			1											1
1072					1					1				1	1	1		1			1				1					1	1			1											1
994					1					1				1	1	1		1			1				1					1	1			1											1
1303					1					1				1	1	1		1			1				1					1	1			1											1
1207					1					1				1	1	1		1			1				1					1	1			1											1
747					1					1				1	1	1		1			1				1					1	1			1											1
1956					1					1				1	1	1		1			1				1					1	1			1											1
1960					1					1				1	1	1		1			1				1					1	1			1											1
1962					1					1				1	1	1		1			1				1					1	1			1											1
335					1					1				1	1	1		1			1				1					1	1			1											1
343					1					1				1	1	1		1			1				1					1	1			1											1
341					1					1				1	1	1		1			1				1					1	1			1											1
675					1					1				1	1	1		1			1				1					1	1			1											1
668					1					1				1	1	1		1			1				1					1	1			1											1
881					1					1				1	1	1		1			1				1					1	1			1											1
1967					1					1				1	1	1		1			1				1					1	1			1											1
676					1					1				1	1	1		1			1				1					1	1			1											1
1244					1					1				1	1	1		1			1				1					1	1			1											1
1272					1					1				1	1	1		1			1				1					1	1			1											1
1274					1					1				1	1	1		1			1				1					1	1			1											1
1280					1					1				1	1	1		1			1				1					1	1			1											1
1412					1					1				1	1	1		1			1				1					1	1			1											1
1423					1					1				1	1	1		1			1				1					1	1			1											1
1170					1					1				1	1	1		1			1				1					1	1			1											1
241					1					1				1	1	1		1			1				1					1	1			1											1
253					1					1				1	1	1		1			1				1					1	1			1											1
459					1					1				1	1	1		1			1				1					1	1			1											1			1
470					1					1				1	1	1		1			1				1					1	1			1											1			1
71					1					1				1	1	1		1			1				1					1	1			1											1			1
1541					1					1				1	1	1		1			1				1					1	1			1											1			1
1544					1					1				1	1	1		1			1				1					1	1			1											1			1
128					1					1				1	1	1		1			1				1					1	1			1											1			1
83					1					1				1	1	1		1			1				1					1	1			1											1			1
78					1					1				1	1	1		1			1				1					1	1			1											1			1
798					1					1				1	1	1		1			1				1					1	1			1											1			1
806					1					1				1	1	1		1			1				1					1	1			1											1			1
1309					1					1				1	1	1		1			1				1					1	1			1											1			1
1301					1					1				1	1	1		1			1				1					1	1			1											1			1
1305					1					1				1	1	1		1			1				1					1	1			1											1			1
1308					1					1				1	1	1		1			1				1					1	1			1											1			1
1299					1					1				1	1	1		1			1				1					1	1			1											1			1
677					1					1				1	1	1		1			1				1					1	1			1											1			1
1253					1					1				1	1	1		1			1				1					1	1			1											1			1
1580					1					1				1	1	1		1			1				1					1	1			1											1			1
1307					1					1				1	1	1		1			1				1					1	1			1											1			1
1287					1					1				1	1	1		1			1				1					1	1			1											1			1
715					1					1				1	1	1		1			1				1					1	1			1											1			1
977					1					1				1	1	1		1			1				1					1	1			1											1			1
976					1					1				1	1	1		1			1				1					1	1			1											1			1
983					1					1				1	1	1		1			1				1					1	1			1											1			1
1267					1					1				1	1	1		1			1				1					1	1			1											1			1
288					1					1				1	1	1		1			1				1					1	1			1											1			1
665					1					1				1	1	1		1			1				1					1	1			1											1			1
1506					1					1				1	1	1		1			1				1					1	1			1											1			1
356					1					1				1	1	1		1			1				1					1	1			1											1			1
643					1					1				1	1	1		1			1				1					1	1			1											1			1
629					1					1				1	1	1		1			1				1					1	1			1											1			1
1268					1					1				1	1	1		1			1				1					1	1			1											1			1
776					1					1				1	1	1		1			1				1					1	1			1											1			1
1013					1					1				1	1	1		1			1				1					1	1			1											1
1665					1					1				1	1	1		1			1				1					1	1			1											1
1965					1					1				1	1	1		1			1				1					1	1			1											1
232					1					1				1	1	1		1			1				1					1	1			1											1
1973					1					1				1	1	1		1			1				1					1	1			1											1
120					1					1				1	1	1		1			1				1					1	1			1											1
342					1					1				1	1	1		1			1				1					1	1			1											1
1968					1					1				1	1	1		1			1				1					1	1			1											1
1970					1					1				1	1	1		1			1				1					1	1			1											1
1883					1					1				1	1	1		1			1				1					1	1			1											1
1289					1					1				1	1	1		1			1				1					1	1			1											1
1288					1					1				1	1	1		1			1				1					1	1			1											1
112					1					1				1	1	1		1			1				1					1	1			1											1
119					1					1				1	1	1		1			1				1					1	1			1											1
1829					1					1				1	1	1		1			1				1					1	1			1											1
728					1					1				1	1	1		1			1				1					1	1			1											1
1364					1					1				1	1	1		1			1				1					1	1			1											1	1
1292					1					1				1	1	1		1			1				1					1	1			1											1	1
1864					1					1				1	1	1		1			1				1					1	1			1											1	1
1400					1					1				1	1	1		1			1				1					1	1			1											1	1
971					1					1				1	1	1		1			1				1					1	1			1											1	1
1644					1					1				1	1	1		1			1				1					1	1			1											1	1
1529					1					1				1	1	1		1			1				1					1	1			1											1	1
1525					1					1				1	1	1		1			1				1					1	1			1											1	1
1270					1					1				1	1	1		1			1				1					1	1			1											1	1
1249					1					1				1	1	1		1			1				1					1	1			1											1	1
1830					1					1				1	1	1		1			1				1					1	1			1											1	1
939					1					1				1	1	1		1			1				1					1	1			1											1	1
1611					1					1				1	1	1		1			1				1					1	1			1											1
1604					1					1				1	1	1		1			1				1					1	1			1											1
1605					1					1				1	1	1		1			1				1					1	1			1											1
1617					1					1				1	1	1		1			1				1					1	1			1											1
710					1					1				1	1	1		1			1				1					1	1			1											1
711					1					1				1	1	1		1			1				1					1	1			1											1
705					1					1				1	1	1		1			1				1					1	1			1											1
1121					1					1				1	1	1		1			1				1					1	1			1											1
1112					1					1				1	1	1		1			1				1					1	1			1											1
1426					1					1				1	1	1		1			1				1					1	1			1											1
1720					1					1				1	1	1		1			1				1					1	1			1											1
1714					1					1				1	1	1		1			1				1					1	1			1											1
1713					1					1				1	1	1		1			1				1					1	1			1											1
603					1					1		1		1	1	1		1			1				1					1	1			1											1
544					1					1				1	1	1		1			1				1					1	1			1											1
347					1					1				1	1	1		1			1				1					1	1			1											1
351					1					1				1	1	1		1			1				1					1	1			1											1
1826					1					1				1	1	1		1			1				1					1	1			1											1
570					1					1				1	1	1		1			1				1					1	1			1											1
1440					1					1				1	1	1		1			1				1					1	1			1											1
1214					1					1				1	1	1		1			1				1					1	1			1											1
144					1					1				1	1	1		1			1				1					1	1			1											1
1219					1					1				1	1	1		1			1				1					1	1			1											1
1216					1					1				1	1	1		1			1				1					1	1			1											1
1222					1					1				1	1	1		1			1				1					1	1			1											1
42					1					1				1	1	1		1			1				1					1	1			1											1
49					1					1				1	1	1		1			1				1					1	1			1											1
1966					1					1				1	1	1		1			1				1					1	1			1											1
309					1					1				1	1	1		1			1				1					1	1			1											1
422					1					1				1	1	1		1			1				1					1	1			1											1
1015					1					1				1	1	1		1			1				1					1	1			1											1
1236					1					1				1	1	1		1			1				1					1	1			1											1
1232					1					1				1	1	1		1			1				1					1	1			1											1
1231					1					1				1	1	1		1			1				1					1	1			1											1
316					1					1				1	1	1		1			1				1					1	1			1											1
1254					1					1				1	1	1		1			1				1					1	1			1											1
1262					1					1				1	1	1		1			1				1					1	1			1											1
513					1					1				1	1	1		1			1				1					1	1			1											1
1251					1					1				1	1	1		1			1				1					1	1			1											1
1259					1					1				1	1	1		1			1				1					1	1			1											1
1089					1					1				1	1	1		1			1				1					1	1			1											1
1076					1					1				1	1	1		1			1				1					1	1			1											1
1492					1					1				1	1	1		1			1				1					1	1			1											1
707					1					1				1	1	1		1			1				1					1	1			1											1
905					1					1				1	1	1		1			1				1					1	1			1											1
159					1					1				1	1	1		1			1				1					1	1			1											1
895					1					1				1	1	1		1			1				1					1	1			1											1
1940					1					1				1	1	1		1			1				1					1	1			1											1
1417					1					1				1	1	1		1			1				1					1	1			1											1
152					1					1				1	1	1		1			1				1					1	1			1											1
70					1					1				1	1	1		1			1				1					1	1			1											1
72					1					1				1	1	1		1			1				1					1	1			1											1
88					1					1				1	1	1		1			1				1					1	1			1											1
1036					1					1				1	1	1		1			1				1					1	1			1											1
75					1					1				1	1	1		1			1				1					1	1			1											1
289					1					1				1	1	1		1			1				1					1	1			1											1
26					1					1				1	1	1		1			1				1					1	1			1											1
40					1					1				1	1	1		1			1				1					1	1			1											1
438					1					1				1	1	1		1			1				1					1	1			1											1
281					1					1				1	1	1		1			1				1					1	1			1											1
1576					1					1				1	1			1			1				1					1	1			1											1
1869					1					1				1	1			1			1				1					1	1			1											1
651					1					1				1	1	1		1			1				1					1	1			1											1
1296					1					1				1	1	1		1			1				1					1	1			1											1
1498					1					1				1	1	1		1			1				1					1	1			1											1
1733					1					1				1	1	1		1			1				1					1	1			1			1								1
1729					1					1				1	1	1		1			1				1					1	1			1			1								1
418					1					1				1	1	1		1			1				1					1	1			1											1
82					1					1				1	1	1		1			1				1					1	1			1			1								1
910					1					1				1	1	1		1			1				1					1	1			1			1								1
91					1					1				1	1	1		1			1				1					1	1			1			1								1
844					1					1				1	1	1		1			1				1					1	1			1			1								1
190					1					1				1	1	1		1			1				1					1	1			1			1								1
1336					1					1				1	1	1		1			1				1					1	1			1			1								1
801					1					1				1	1	1		1			1				1					1	1			1			1								1
802					1					1				1	1	1		1			1				1					1	1			1			1								1
804					1					1				1	1	1		1			1				1					1	1			1			1								1
808					1					1				1	1	1		1			1				1					1	1			1			1								1
797					1					1				1	1	1		1			1				1					1	1			1			1								1
796					1					1				1	1	1		1			1				1					1	1			1			1								1
814					1					1				1	1	1		1			1				1					1	1			1			1								1
812					1					1				1	1	1		1			1				1					1	1			1			1								1
809					1					1				1	1	1		1			1				1					1	1			1			1								1
807					1					1				1	1	1		1			1				1					1	1			1			1								1
803					1					1				1	1	1		1			1				1					1	1			1			1								1
795					1					1				1	1	1		1			1				1					1	1			1			1								1
805					1					1				1	1	1		1			1				1					1	1			1			1								1
810					1					1				1	1	1		1			1				1					1	1			1			1								1
594					1					1				1	1	1		1			1				1					1	1			1											1
587					1					1				1	1	1		1			1				1					1	1			1											1
597					1					1				1	1	1		1			1				1					1	1			1											1
599					1					1				1	1	1		1			1				1					1	1			1											1
593					1					1				1	1	1		1			1				1					1	1			1											1
592					1					1				1	1	1		1			1				1					1	1			1											1
163					1					1				1	1	1		1			1				1					1	1			1				1							1
296					1					1				1	1	1		1			1				1					1	1			1				1							1
315					1					1				1	1	1		1			1				1					1	1			1				1							1
762					1					1				1	1	1		1			1				1					1	1			1				1							1
56					1					1				1	1	1		1			1				1					1	1			1				1							1
52					1					1				1	1	1		1			1				1					1	1			1				1							1
53					1					1				1	1	1		1			1				1					1	1			1				1							1
57					1					1				1	1	1		1			1				1					1	1			1				1							1
1372					1					1				1	1	1		1			1				1					1	1			1				1							1
1365					1					1				1	1	1		1			1				1					1	1			1				1							1
1747					1					1				1	1	1		1			1				1					1	1			1				1							1
1753					1					1				1	1	1		1			1				1					1	1			1				1							1
790					1					1				1	1	1		1			1				1					1	1			1											1
788					1					1				1	1	1		1			1				1					1	1			1											1
777					1					1				1	1	1		1			1				1					1	1			1											1
1627					1					1				1	1	1		1			1				1					1	1			1											1
269					1					1				1	1	1		1			1				1					1	1			1											1
432					1					1				1	1	1		1			1				1					1	1			1											1
1051					1					1				1	1	1		1			1				1					1	1			1											1
1055					1					1				1	1	1		1			1				1					1	1			1											1
827					1					1				1	1	1		1			1				1					1	1			1											1
822					1					1				1	1	1		1			1				1					1	1			1											1
1109					1					1				1	1	1		1			1				1					1	1			1											1
1034					1					1				1	1	1		1			1				1					1	1			1								1
1038					1					1				1	1	1		1			1				1					1	1			1								1
1045					1					1				1	1	1		1			1				1					1	1			1								1
1518					1					1				1	1	1		1			1				1					1	1			1								1
645					1					1				1	1	1		1			1				1					1	1			1								1
862					1					1				1	1	1		1			1				1					1	1			1								1
1368					1					1				1	1	1		1			1				1					1	1			1								1
1009					1					1				1	1	1		1			1				1					1	1			1								1
706					1					1				1	1	1		1			1				1					1	1			1								1
130					1					1				1	1	1		1			1				1					1	1			1								1
1834					1					1				1	1	1		1			1				1					1	1			1								1
518					1					1				1	1	1		1			1				1					1	1			1								1
520					1					1				1	1	1		1			1				1					1	1			1								1
178					1					1				1	1	1		1			1				1					1	1			1								1
182					1					1				1	1	1		1			1				1					1	1			1								1
184					1					1				1	1	1		1			1				1					1	1			1								1
174					1					1				1	1	1		1			1				1					1	1			1								1
175					1					1				1	1	1		1			1				1					1	1			1								1
185					1					1				1	1	1		1			1				1					1	1			1								1
176					1					1				1	1	1		1			1				1					1	1			1								1
172					1					1				1	1	1		1			1				1					1	1			1								1
503					1					1				1	1	1		1			1				1					1	1			1								1
496					1					1				1	1	1		1			1				1					1	1			1								1
498					1					1				1	1	1		1			1				1					1	1			1								1
107					1					1				1	1	1		1			1				1					1	1			1								1
103					1					1				1	1	1		1			1				1					1	1			1								1
89					1					1				1	1	1		1			1				1					1	1			1								1
857					1					1				1	1	1		1			1				1					1	1			1								1			1
1416					1					1				1	1	1		1			1				1					1	1			1
1419					1					1				1	1	1		1			1				1					1	1			1
242					1					1				1	1	1		1			1				1					1	1			1
1563					1					1				1	1	1		1			1				1					1	1			1
495					1					1				1	1	1		1			1				1					1	1			1
538					1					1				1	1	1		1			1				1					1	1			1
1381					1					1				1	1	1		1			1				1					1	1			1
403					1					1				1	1	1		1			1				1					1	1			1
1153					1					1				1	1	1		1			1				1					1	1			1
1161					1					1				1	1	1		1			1				1					1	1			1
474					1					1				1	1	1		1			1				1					1	1			1
115				1	1					1				1	1	1		1			1				1					1	1			1
1508					1					1				1	1	1		1			1				1					1	1			1
1495					1					1				1	1	1		1			1				1					1	1			1
1008					1					1				1	1	1		1			1				1					1	1			1
1011					1					1				1	1	1		1			1				1					1	1			1
611					1					1				1	1	1		1			1				1					1	1			1
920					1					1				1	1	1		1			1				1					1	1			1
918					1					1				1	1	1		1			1				1					1	1			1
378					1					1				1	1	1		1			1				1					1	1			1
98					1					1				1	1	1		1			1				1					1	1			1
1661					1					1				1	1	1		1			1				1					1	1			1
1662					1					1				1	1	1		1			1				1					1	1			1
407					1					1				1	1	1		1			1				1					1	1			1
410					1					1				1	1	1		1			1				1					1	1			1
477					1					1				1	1	1		1			1				1					1	1			1
769					1					1				1	1	1		1			1				1					1	1			1
448					1					1				1	1	1		1			1				1					1	1			1
227					1					1				1	1	1		1			1				1					1	1			1
1651					1					1				1	1	1		1			1				1					1	1			1
221					1					1				1	1	1		1			1				1					1	1			1
234					1					1				1	1	1		1			1				1					1	1			1
226					1					1				1	1	1		1			1				1					1	1			1
223					1					1				1	1	1		1			1				1					1	1			1
941					1					1				1	1	1		1			1				1					1	1			1
271					1					1				1	1	1		1			1				1					1	1			1
1522					1					1				1	1	1		1			1				1					1	1			1
1527					1					1				1	1	1		1			1				1					1	1			1
1972					1					1				1	1	1		1			1				1					1	1			1
1612					1					1				1	1	1		1			1				1					1	1			1
573					1					1				1	1	1		1			1				1					1	1			1
1468					1					1				1	1	1		1			1				1					1	1			1
763					1					1				1	1	1		1			1				1					1	1			1
1578					1					1				1	1	1		1			1				1					1	1			1
1480					1					1				1	1	1		1			1				1					1	1			1
751					1					1				1	1	1		1			1				1					1	1			1
1379					1					1				1	1	1		1			1				1					1	1			1
922					1					1				1	1	1		1			1				1					1	1			1
1785					1					1				1	1	1		1			1				1					1	1			1								1
1774					1					1				1	1	1		1			1				1					1	1			1								1
476					1					1				1	1	1		1			1				1					1	1			1								1
1306					1					1				1	1	1		1			1				1					1	1			1
1816					1					1				1	1	1		1			1				1					1	1			1
1811					1					1				1	1	1		1			1				1					1	1			1
1803					1					1				1	1	1		1			1				1					1	1			1
1805					1					1				1	1	1		1			1				1					1	1			1
1798					1					1				1	1	1		1			1				1					1	1			1
1328					1					1				1	1	1		1			1				1					1	1			1
1802					1					1				1	1	1		1			1				1					1	1			1
1335					1					1				1	1	1		1			1				1					1	1			1
1327					1					1				1	1	1		1			1				1					1	1			1
547					1					1				1	1	1		1			1				1					1	1			1
556					1					1				1	1	1		1			1				1					1	1			1
1420			1		1					1				1	1	1		1			1				1					1	1			1
1559					1					1				1	1	1		1			1				1					1	1			1
1035					1					1				1	1	1		1			1				1					1	1			1
1154					1					1				1	1	1		1			1				1					1	1			1
1106					1					1				1	1	1		1			1				1					1	1			1
1092					1					1				1	1	1		1			1				1					1	1			1
1592					1					1				1	1	1		1			1				1					1	1			1
1590					1					1				1	1	1		1			1				1					1	1			1
1598					1					1				1	1	1		1			1				1					1	1			1
1033					1					1				1	1	1		1			1				1					1	1			1
23					1					1				1	1	1		1			1				1					1	1			1
33					1					1				1	1	1		1			1				1					1	1			1
1024					1					1				1	1	1		1			1				1					1	1			1
1022					1					1				1	1	1		1			1				1					1	1			1
307					1					1				1	1	1		1			1				1					1	1			1
1770					1					1				1	1	1		1			1				1					1	1			1
1772					1					1				1	1	1		1			1				1					1	1			1
1032					1					1				1	1	1		1			1				1					1	1			1
137					1					1				1	1	1		1			1				1					1	1			1
1561					1					1				1	1	1		1			1				1					1	1			1
1389					1					1				1	1	1		1			1				1					1	1			1
1399					1					1				1	1	1		1			1				1					1	1			1
372					1					1				1	1	1		1			1				1					1	1			1
1633					1					1				1	1	1		1			1				1					1	1			1
1401					1					1				1	1	1		1			1				1					1	1			1
1403					1					1				1	1	1		1			1				1					1	1			1
846					1					1				1	1	1		1			1									1	1			1
1226					1					1				1	1	1		1			1									1	1			1
1230					1					1				1	1	1		1			1									1	1			1
615					1					1				1	1	1		1			1				1					1	1			1
1491					1					1				1	1	1		1			1				1					1	1			1
595					1					1				1	1	1		1			1				1					1	1			1
670					1					1				1	1	1		1			1				1					1	1			1
1140					1					1				1	1	1		1			1				1					1	1			1
1143					1					1				1	1	1		1			1				1					1	1			1
467					1					1				1	1	1		1			1				1					1	1			1
686					1					1				1	1	1		1			1				1					1	1			1
124					1					1				1	1	1		1			1				1					1	1			1
649					1					1				1	1	1		1			1				1					1	1			1
427					1					1				1	1	1		1			1				1					1	1			1
111					1					1				1	1	1		1			1				1					1	1			1
1875					1					1				1	1	1		1			1				1					1	1			1
132					1					1				1	1	1		1			1				1					1	1			1
860					1					1				1	1	1		1			1				1					1	1			1
874					1					1				1	1	1		1			1				1					1	1			1
856					1					1				1	1	1		1			1				1					1	1			1
308					1					1				1	1	1		1			1				1					1	1			1
303					1					1				1	1	1		1			1				1					1	1			1
306					1					1				1	1	1		1			1				1					1	1			1
1224					1					1				1	1	1		1			1				1					1	1			1
531					1					1				1	1	1		1			1				1					1	1			1
1865					1					1				1	1	1		1			1				1					1	1			1
1872					1					1				1	1	1		1			1				1					1	1			1
1132					1					1				1	1	1		1			1				1					1	1			1														1
1656					1					1				1	1	1		1			1				1					1	1			1														1
1663					1					1				1	1	1		1			1				1					1	1			1														1
1666					1					1				1	1	1		1			1				1					1	1			1														1
1664					1					1				1	1	1		1			1				1					1	1			1														1
1673					1					1				1	1	1		1			1				1					1	1			1														1
1007					1					1				1	1	1		1			1				1					1	1			1
1241					1					1				1	1	1		1			1				1					1	1			1
1228					1					1				1	1	1		1			1				1					1	1			1
1060					1					1				1	1	1		1			1				1					1	1			1
1065					1					1				1	1	1		1			1				1					1	1			1
437					1					1				1	1	1		1			1				1					1	1			1
440					1					1				1	1	1		1			1				1					1	1			1
441					1					1				1	1	1		1			1				1					1	1			1
454					1					1				1	1	1		1			1				1					1	1			1
267					1					1				1	1	1		1			1				1					1	1			1
1758					1					1				1	1	1		1			1				1					1	1			1
1767					1					1				1	1	1		1			1				1					1	1			1
1761					1					1				1	1	1		1			1				1					1	1			1
1765					1					1				1	1	1		1			1				1					1	1			1
1945					1					1				1	1	1		1			1				1					1	1			1
1947					1					1				1	1	1		1			1				1					1	1			1
732					1					1				1	1	1		1			1				1					1	1			1
1642					1					1				1	1	1		1			1				1					1	1			1
775					1					1				1	1	1		1			1				1					1	1			1
220					1					1				1	1	1		1			1				1					1	1			1
28					1					1				1	1	1		1			1				1					1	1			1															1
35					1					1				1	1	1		1			1				1					1	1			1															1
1603					1					1				1	1	1		1			1				1					1	1			1
1129					1					1				1	1	1		1			1				1					1	1			1
1636					1					1				1	1	1		1			1				1					1	1			1
1622					1					1				1	1	1		1			1				1					1	1			1
1442					1					1				1	1	1		1			1				1					1	1			1
452					1					1				1	1	1		1			1				1					1	1			1
453					1					1				1	1	1		1			1				1					1	1			1
114					1					1				1	1	1		1			1				1					1	1			1
1441					1					1				1	1	1		1			1				1					1	1			1
1567					1					1				1	1	1		1			1				1					1	1			1
1378					1					1				1	1	1		1			1				1					1	1			1
1380					1					1				1	1	1		1			1				1					1	1			1
1377					1					1				1	1	1		1			1				1					1	1			1
1384					1					1				1	1	1		1			1				1					1	1			1
1383					1					1				1	1	1		1			1				1					1	1			1
1391					1					1				1	1	1		1			1				1					1	1			1
1385					1					1				1	1	1		1			1				1					1	1			1
389					1					1				1	1	1		1			1				1					1	1			1
386					1					1				1	1	1		1			1				1					1	1			1
387					1					1				1	1	1		1			1				1					1	1			1
392					1					1				1	1	1		1			1				1					1	1			1
385					1					1				1	1	1		1			1				1					1	1			1
384					1					1				1	1	1		1			1				1					1	1			1
381					1					1				1	1	1		1			1				1					1	1			1
393					1					1				1	1	1		1			1				1					1	1			1
380					1					1				1	1	1		1			1				1					1	1			1
388					1					1				1	1	1		1			1				1					1	1			1
740					1					1				1	1	1		1			1				1					1	1			1											1
1964					1					1				1	1	1		1			1				1					1	1			1
1963					1					1				1	1	1		1			1				1					1	1			1
259					1					1				1	1	1		1			1				1					1	1			1
37					1					1				1	1	1		1			1				1					1	1			1
38					1					1				1	1	1		1			1				1					1	1			1
1586					1					1				1	1	1		1			1				1				1	1	1			1
1411					1					1				1	1	1		1			1				1					1	1			1
1137					1					1				1	1	1		1			1				1					1	1			1
731					1					1				1	1	1		1			1				1					1	1			1
723					1					1				1	1	1		1			1				1					1	1			1
720					1					1				1	1	1		1			1				1					1	1			1
108					1					1				1	1	1		1			1				1					1	1			1
369					1					1				1	1	1		1			1				1					1	1			1
1588					1					1				1	1	1		1			1				1					1	1			1							1
1438					1					1				1	1	1		1			1				1					1	1			1							1
1695					1					1				1	1	1		1			1				1	1	1			1	1		1	1
1705					1			1		1				1	1	1		1			1				1					1	1			1
247					1					1				1	1	1		1			1				1					1	1			1
236					1					1				1	1	1		1			1				1					1	1			1
1902					1					1				1	1	1		1			1				1					1	1			1
1699					1					1				1	1	1		1			1				1					1	1			1
1694					1					1				1	1	1		1			1				1					1	1			1
1687					1					1				1	1	1		1			1				1					1	1			1
1139					1					1				1	1	1		1			1				1					1	1			1
231					1					1				1	1	1		1			1				1					1	1			1
224					1					1				1	1	1		1			1				1					1	1			1
142					1					1				1	1	1		1			1				1					1	1			1
900					1					1				1	1	1		1			1				1					1	1			1
1710					1					1				1	1	1		1			1				1					1	1			1
558					1					1				1	1	1		1			1				1					1	1			1
1715					1					1				1	1	1		1			1				1					1	1			1
610					1					1				1	1	1		1			1				1					1	1			1
642					1					1				1	1	1		1			1				1					1	1			1
608					1					1				1	1	1		1			1				1					1	1			1
134					1					1				1	1	1		1			1				1					1	1			1
1457					1					1				1	1	1		1			1				1					1	1			1
557					1					1				1	1	1		1			1				1					1	1			1
1459					1					1				1	1	1		1			1				1					1	1			1
373					1					1				1	1	1		1			1				1					1	1			1
515					1					1				1	1	1		1			1				1					1	1			1
854					1					1				1	1	1		1			1				1					1	1			1
1433					1					1				1	1	1		1			1				1					1	1			1
743					1					1				1	1	1		1			1				1					1	1			1			1
1002					1					1				1	1	1		1			1				1					1	1			1
400					1					1				1	1	1		1			1				1					1	1			1
412					1					1				1	1	1		1			1				1					1	1			1
395					1					1				1	1	1		1			1				1					1	1			1
1587					1					1				1	1	1		1			1				1					1	1			1
1273					1					1				1	1	1		1			1				1					1	1			1
1279					1					1				1	1	1		1			1				1					1	1			1
1285					1					1				1	1	1		1			1				1					1	1			1
135					1					1			1	1	1	1		1			1				1					1	1			1
1025					1					1			1	1	1	1		1			1				1					1	1			1
622					1					1				1	1	1		1			1				1					1	1			1
1821					1					1				1	1	1		1			1				1					1	1			1								1
1600					1					1				1	1	1		1			1				1					1	1			1								1
1487					1					1				1	1	1		1			1				1					1	1			1								1
898					1					1				1	1	1		1			1				1					1	1			1								1
526					1					1				1	1	1		1			1				1					1	1			1								1
1709					1					1				1	1	1		1			1				1					1	1			1
1717					1					1				1	1	1		1			1				1					1	1			1
1961					1					1				1	1	1		1			1				1					1	1			1
275					1									1	1	1		1			1	1			1					1	1			1
1160					1					1				1	1	1		1			1				1					1	1			1
1040					1									1	1	1		1			1				1					1	1			1
488					1									1	1	1		1			1				1					1	1			1
480					1									1	1	1		1			1				1					1	1			1
1332					1									1	1	1		1			1				1					1	1			1
428					1									1	1	1		1			1				1					1	1			1
1795					1									1	1	1		1			1				1					1	1			1
277					1									1	1	1		1			1				1					1	1			1
1793					1									1	1	1		1			1				1					1	1			1
1759					1									1	1	1		1			1				1					1	1			1
648					1									1	1	1		1			1				1					1	1			1
566					1									1	1	1		1			1				1					1	1			1
1439					1									1	1	1		1			1				1					1	1			1
431					1									1	1	1					1				1					1	1			1
1958					1									1	1	1		1			1				1					1	1			1
1357					1									1	1	1	1	1			1				1					1	1			1
1356					1									1	1	1	1	1			1				1					1	1			1
1338					1									1	1	1	1	1			1				1					1	1			1
113					1									1	1	1	1	1			1				1					1	1			1
208					1									1	1	1	1	1			1		1		1					1	1			1
1395					1									1	1	1	1	1			1				1					1	1			1												1
1382					1									1	1	1	1	1			1				1					1	1			1
203					1									1	1	1		1			1				1					1	1			1
1041					1					1	1			1	1	1		1			1				1					1	1			1							1
354					1					1	1			1	1	1		1			1				1					1	1			1							1
355					1					1	1			1	1	1		1			1				1					1	1			1							1
1119					1					1	1			1	1	1		1			1				1					1	1			1							1
696					1					1	1			1	1	1		1			1				1					1	1			1							1
708					1					1				1	1	1		1			1				1					1	1			1							1
1648					1					1				1	1	1		1			1				1					1	1			1							1
1641					1					1				1	1	1		1			1				1					1	1			1							1
1521					1					1				1	1	1		1			1				1					1	1			1							1
1535					1					1				1	1	1		1			1				1					1	1			1							1
772					1					1				1	1	1		1			1				1					1	1			1							1
636					1					1				1	1	1		1			1				1					1	1			1							1
1833					1					1				1	1	1		1			1				1					1	1			1							1
1841					1					1				1	1	1		1			1				1					1	1			1							1
786					1					1				1	1	1		1			1				1					1	1			1							1
336					1					1				1	1	1		1			1				1					1	1			1							1
252					1					1				1	1	1		1			1				1					1	1			1							1
193					1					1				1	1	1		1			1				1					1	1			1							1
204					1					1				1	1	1		1			1				1					1	1			1							1
191					1					1				1	1	1		1			1				1					1	1			1							1
616					1					1				1	1	1		1			1				1					1	1			1							1
472					1					1				1	1	1		1			1				1					1	1			1							1
466					1					1				1	1	1		1			1				1					1	1			1							1
96					1					1				1	1	1		1			1				1					1	1			1							1
690					1					1				1	1	1		1			1				1					1	1			1							1
399					1					1				1	1	1		1			1				1					1	1			1							1
398					1					1				1	1	1		1			1				1					1	1			1							1
1911					1					1				1	1	1		1			1				1					1	1			1							1
1921					1					1				1	1	1		1			1				1					1	1			1							1
1928					1					1				1	1	1		1			1				1					1	1			1							1
268					1					1				1	1	1		1			1				1					1	1			1							1
283					1					1				1	1	1		1			1				1					1	1			1							1
292					1					1				1	1	1		1			1				1					1	1			1							1
1313					1					1				1	1	1		1			1				1					1	1			1							1
1315					1					1				1	1	1		1			1				1					1	1			1							1
1300					1					1				1	1	1		1			1				1					1	1			1							1
663					1					1				1	1	1		1			1				1					1	1			1							1
653					1					1				1	1	1		1			1				1					1	1			1							1
656					1					1				1	1	1		1			1				1					1	1			1							1
1782					1					1				1	1	1		1			1				1					1	1			1							1
1775					1					1				1	1	1		1			1				1					1	1			1							1
863					1					1				1	1	1		1			1				1					1	1			1							1
858					1					1				1	1	1		1			1				1					1	1			1							1
871					1					1				1	1	1		1			1				1					1	1			1							1
1623					1					1				1	1	1		1			1				1					1	1			1							1
12					1					1				1	1	1		1			1				1					1	1			1							1
1					1					1				1	1	1		1			1				1					1	1			1							1
5					1					1				1	1	1		1			1				1					1	1			1							1
9					1					1				1	1	1		1			1				1					1	1			1							1
1066					1					1				1	1	1		1			1				1					1	1			1							1
1354					1					1				1	1	1		1			1				1					1	1			1							1
753					1					1				1	1	1		1			1				1					1	1			1							1
754					1					1				1	1	1		1			1				1					1	1			1							1
748					1					1				1	1	1		1			1				1					1	1			1							1
1763					1					1				1	1	1		1			1				1					1	1			1							1
1957					1					1				1	1	1		1			1				1					1	1			1							1
1824					1					1				1	1	1		1			1				1					1	1			1							1
1823					1					1				1	1	1		1			1				1					1	1			1							1
541					1					1				1	1	1		1			1				1					1	1			1							1
530					1					1				1	1	1		1			1				1					1	1			1							1
539					1					1				1	1	1		1			1				1					1	1			1							1
535					1					1				1	1	1		1			1				1					1	1			1							1
334					1					1				1	1	1		1			1				1					1	1			1							1
332					1					1				1	1	1		1			1				1					1	1			1							1
346					1					1				1	1	1		1			1				1					1	1			1							1
1375					1					1				1	1	1		1			1				1					1	1			1							1
1363					1					1				1	1	1		1			1				1					1	1			1							1
1848					1					1				1	1	1		1			1				1					1	1			1							1
879					1					1				1	1	1		1			1				1					1	1			1							1
885					1					1				1	1	1		1			1				1					1	1			1							1
942					1					1				1	1	1		1			1				1					1	1			1							1
1291					1					1				1	1	1		1			1				1					1	1			1							1
1293					1					1				1	1	1		1			1				1					1	1			1							1
1971					1					1				1	1	1		1			1				1					1	1			1							1
906					1					1				1	1	1		1			1				1					1	1			1							1
908					1					1				1	1	1		1			1				1					1	1			1							1
623					1					1				1	1	1		1			1				1					1	1			1							1
1610					1					1				1	1	1		1			1				1					1	1			1							1
1615					1					1				1	1	1		1			1				1					1	1			1							1
327					1					1				1	1	1		1			1				1					1	1			1							1
318					1					1				1	1	1		1			1				1					1	1			1							1
1650					1					1				1	1	1		1			1				1					1	1			1							1
1386					1					1				1	1	1		1			1				1					1	1			1							1
1465					1					1				1	1	1		1			1				1					1	1			1							1
1454					1					1				1	1	1		1			1				1					1	1			1							1
1453					1					1				1	1	1		1			1				1					1	1			1							1
141					1					1				1	1	1		1			1				1					1	1			1							1
1113					1					1				1	1	1		1			1				1					1	1			1							1
1568					1					1				1	1	1		1			1				1					1	1			1							1
1572					1					1				1	1	1		1			1				1					1	1			1							1
367					1					1				1	1	1		1			1				1					1	1			1							1
368					1					1				1	1	1		1			1				1					1	1			1							1
1428					1					1				1	1	1		1			1				1					1	1			1							1
209					1					1				1	1	1		1			1				1					1	1			1							1
207					1					1				1	1	1		1			1				1					1	1			1							1
1481					1					1				1	1	1		1			1				1					1	1			1							1
1478					1					1				1	1	1		1			1				1					1	1			1							1
561					1					1				1	1	1		1			1				1					1	1			1							1
554					1					1				1	1	1		1			1				1					1	1			1							1
548					1					1				1	1	1		1			1				1					1	1			1							1
7					1					1				1	1	1		1			1				1					1	1			1							1
1954					1					1				1	1	1		1			1				1					1	1			1							1
491					1					1				1	1	1		1			1				1					1	1			1							1
1791					1					1				1	1	1		1			1				1					1	1			1							1
280					1					1				1	1	1		1			1				1					1	1			1							1
824					1					1				1	1	1		1			1				1					1	1			1							1
826					1					1				1	1	1		1			1				1					1	1			1							1
199					1					1				1	1	1		1			1				1					1	1			1							1
714					1					1				1	1	1		1			1				1					1	1			1							1
612					1					1				1	1	1		1			1				1					1	1			1							1
779					1					1				1	1	1		1			1				1					1	1			1							1
1742					1					1				1	1	1		1			1				1					1	1			1							1
1745					1					1				1	1	1		1			1				1					1	1			1							1
1736					1					1				1	1	1		1			1				1					1	1			1							1
1247					1					1				1	1	1		1			1				1					1	1			1							1
1264					1					1				1	1	1		1			1				1					1	1			1							1
745					1					1				1	1	1		1			1				1					1	1			1							1
1679					1					1				1	1	1		1			1				1					1	1			1							1
497					1					1				1	1	1		1			1				1					1	1			1							1
1503					1					1				1	1	1		1			1				1					1	1			1							1
1511					1					1				1	1	1		1			1				1					1	1			1							1
620					1					1				1	1	1		1			1				1					1	1			1							1
687					1					1				1	1	1		1			1				1					1	1			1							1
1339					1					1				1	1	1		1			1				1					1	1			1							1
1413					1					1				1	1	1		1			1				1					1	1			1							1
1410					1					1				1	1	1		1			1				1					1	1			1							1
1415					1					1				1	1	1		1			1				1					1	1			1							1
717					1					1				1	1	1		1			1				1					1	1			1							1
726					1					1				1	1	1		1			1				1					1	1			1							1
77					1					1				1	1	1		1			1				1					1	1			1							1
689					1					1				1	1	1		1			1				1					1	1			1							1
683					1					1				1	1	1		1			1				1					1	1			1							1
436					1					1				1	1	1		1			1				1					1	1			1							1
442					1					1				1	1	1		1			1				1					1	1			1							1
435					1					1				1	1	1		1			1				1					1	1			1							1
449					1					1				1	1	1		1			1				1					1	1			1							1
189					1					1				1	1	1		1			1				1					1	1			1							1
1320					1					1				1	1	1		1			1				1					1	1			1							1
1237					1					1				1	1	1		1			1				1					1	1			1							1
1240					1					1				1	1	1		1			1				1					1	1			1							1
1242					1					1				1	1	1		1			1				1					1	1			1							1
1269					1					1				1	1	1		1			1				1					1	1			1							1
1284					1					1				1	1	1		1			1				1					1	1			1							1
1283					1					1				1	1	1		1			1				1					1	1			1							1
542					1					1				1	1	1		1			1				1					1	1			1							1
993					1					1				1	1	1		1			1				1					1	1			1							1
1537					1					1				1	1	1		1			1				1					1	1			1							1
1551					1					1				1	1	1		1			1				1					1	1			1							1
1723					1					1				1	1	1		1			1				1					1	1			1							1
1640					1					1				1	1	1		1			1				1					1	1			1							1
1649					1					1				1	1	1		1			1				1					1	1			1							1
604					1					1				1	1	1		1			1				1					1	1			1							1
609					1					1				1	1	1		1			1				1					1	1			1							1
1469					1					1				1	1	1		1			1				1					1	1			1							1
1473					1					1				1	1	1		1			1				1					1	1			1							1
927					1					1				1	1	1		1			1				1					1	1			1							1
1489					1					1				1	1	1		1			1				1					1	1			1							1
892					1					1				1	1	1		1			1				1					1	1			1							1
525					1					1				1	1	1		1			1				1					1	1			1							1
529					1					1				1	1	1		1			1				1					1	1			1							1
521					1					1				1	1	1		1			1				1					1	1			1							1
523					1					1				1	1	1		1			1				1					1	1			1							1
1514					1					1				1	1	1		1			1				1					1	1			1							1
506					1					1				1	1	1		1			1				1					1	1			1							1
502					1					1				1	1	1		1			1				1					1	1			1							1
514					1					1				1	1	1		1			1				1					1	1			1							1
512					1					1				1	1	1		1			1				1					1	1			1							1
504					1					1				1	1	1		1			1				1					1	1			1							1
1472					1					1				1	1	1		1			1				1					1	1			1							1
1027					1					1				1	1	1		1			1				1					1	1			1							1
534					1					1				1	1	1		1			1				1					1	1			1							1
123					1					1				1	1	1		1			1				1					1	1			1							1
177					1					1				1	1	1		1			1				1					1	1			1							1
179					1					1				1	1	1		1			1				1					1	1			1							1
713					1					1				1	1	1		1			1				1					1	1			1							1
702					1					1				1	1	1		1			1				1					1	1			1							1
1647					1					1				1	1	1		1			1				1					1	1			1							1
1318					1					1				1	1	1		1			1				1					1	1			1							1
1686					1					1				1	1	1		1			1				1					1	1			1							1
1602					1					1				1	1	1		1			1				1					1	1			1							1
1496					1					1				1	1	1		1			1				1					1	1			1							1
789					1					1				1	1	1		1			1				1					1	1			1							1
784					1					1				1	1	1		1			1				1					1	1			1							1
446					1					1				1	1	1		1			1				1					1	1			1							1
362					1					1				1	1	1		1			1				1					1	1			1
359					1					1				1	1	1		1			1				1					1	1			1
363					1					1				1	1	1		1			1				1					1	1			1
361					1					1				1	1	1		1			1				1					1	1			1
358					1					1				1	1	1		1			1				1					1	1			1
360					1					1				1	1	1		1			1				1					1	1			1
357					1					1				1	1	1		1			1				1					1	1			1
787					1					1				1	1	1		1			1				1					1	1			1
1737					1					1				1	1	1		1			1				1					1	1			1
235					1					1				1	1	1		1			1				1					1	1			1
239					1					1				1	1	1		1			1				1					1	1			1
251					1					1				1	1	1		1			1				1					1	1			1
244					1					1				1	1	1		1			1				1					1	1			1
821					1					1				1	1	1		1			1				1					1	1			1
799					1					1				1	1	1		1			1				1					1	1			1
813					1					1				1	1	1		1			1				1					1	1			1
1188					1					1				1	1	1		1			1				1					1	1			1
1190					1					1				1	1	1		1			1				1					1	1			1
1199					1					1				1	1	1		1			1				1					1	1			1
1196					1					1				1	1	1		1			1				1					1	1			1
1182					1					1				1	1	1		1			1				1					1	1			1
1193					1					1				1	1	1		1			1				1					1	1			1
270					1					1				1	1	1		1			1				1					1	1			1
1316					1					1				1	1	1		1			1				1					1	1			1
1302					1					1				1	1	1		1			1				1					1	1			1
1298					1					1				1	1	1		1			1				1					1	1			1
1297					1					1				1	1	1		1			1				1					1	1			1
1310					1					1				1	1	1		1			1				1					1	1			1
1814					1					1				1	1	1		1			1				1					1	1			1
1812					1					1				1	1	1		1			1				1					1	1			1
1813					1					1				1	1	1		1			1				1					1	1			1
1809					1					1				1	1	1		1			1				1					1	1			1
1806					1					1				1	1	1		1			1				1					1	1			1
1800					1					1				1	1	1		1			1				1					1	1			1
1807					1					1				1	1	1		1			1				1					1	1			1
1817					1					1				1	1	1		1			1				1					1	1			1
1804					1					1				1	1	1		1			1				1					1	1			1
1808					1					1				1	1	1		1			1				1					1	1			1
1799					1					1				1	1	1		1			1				1					1	1			1
1810					1					1				1	1	1		1			1				1					1	1			1
1266					1					1				1	1	1		1			1				1					1	1			1
1248					1					1				1	1	1		1			1				1					1	1			1
1255					1					1				1	1	1		1			1				1					1	1			1
1252					1					1				1	1	1		1			1				1					1	1			1
746					1					1				1	1	1		1			1				1					1	1			1
893					1					1				1	1	1		1			1				1					1	1			1
553					1					1				1	1	1		1			1				1					1	1			1
1004					1					1				1	1	1		1			1				1					1	1			1
501					1					1				1	1	1		1			1				1					1	1			1
1079					1					1				1	1	1		1			1				1					1	1			1
1085					1					1				1	1	1		1			1				1					1	1			1
1070					1					1				1	1	1		1			1				1					1	1			1
1087					1					1				1	1	1		1			1				1					1	1			1
1090					1					1				1	1	1		1			1				1					1	1			1
1096					1					1				1	1	1		1			1				1					1	1			1
1091					1					1				1	1	1		1			1				1					1	1			1
1029					1					1				1	1	1		1			1				1					1	1			1
1257					1					1				1	1	1		1			1				1					1	1			1
1728					1					1				1	1	1		1			1				1					1	1			1
1083					1					1				1	1	1		1			1				1					1	1			1
1108					1					1				1	1	1		1			1				1					1	1			1
1107					1					1				1	1	1		1			1				1					1	1			1
1093					1					1				1	1	1		1			1				1					1	1			1
1094					1					1				1	1	1		1			1				1					1	1			1
1101					1					1				1	1	1		1			1				1					1	1			1
638					1					1				1	1	1		1			1				1					1	1			1
693					1					1				1	1	1		1			1				1					1	1			1
682					1					1				1	1	1		1			1				1					1	1			1
984					1					1				1	1	1		1			1				1					1	1			1
1213					1					1				1	1	1		1			1				1					1	1			1
1217					1					1				1	1	1		1			1				1					1	1			1
1220					1					1				1	1	1		1			1				1					1	1			1
685					1					1				1	1	1		1			1				1					1	1			1
691					1					1				1	1	1		1			1				1					1	1			1
674					1					1				1	1	1		1			1				1					1	1			1
659					1					1				1	1	1		1			1				1					1	1			1
1371					1					1				1	1	1		1			1				1					1	1			1
1374					1					1				1	1	1		1			1				1					1	1			1
1373					1					1				1	1	1		1			1				1					1	1			1
1369					1					1				1	1	1		1			1				1					1	1			1
1367					1					1				1	1	1		1			1				1					1	1			1
1583					1					1				1	1	1		1			1				1					1	1			1
579					1					1				1	1	1		1			1				1					1	1			1
1837					1					1				1	1	1		1			1				1					1	1			1
1238					1					1				1	1	1		1			1				1					1	1			1
568					1					1				1	1	1		1			1				1					1	1			1
563					1					1				1	1	1		1			1				1					1	1			1
697					1					1				1	1	1		1			1				1					1	1			1											1
878					1					1				1	1	1		1			1				1					1	1			1											1
889					1					1				1	1	1		1			1				1					1	1			1											1
1362					1					1				1	1	1		1			1				1					1	1			1										1
1748	1				1					1				1	1	1		1			1				1					1	1			1										1
1429	1				1					1				1	1	1		1			1				1					1	1			1
1030					1					1				1	1			1			1				1					1	1			1			1
783					1					1				1	1			1			1				1					1	1			1			1
160					1					1				1	1			1			1				1					1	1			1			1
171					1					1				1	1			1			1				1					1	1			1			1
820					1					1				1	1			1			1				1					1	1			1			1
829					1					1				1	1			1			1				1					1	1			1			1
816					1					1				1	1			1			1				1					1	1			1			1
832					1					1				1	1			1			1				1					1	1			1			1
834					1					1				1	1			1			1				1					1	1			1			1
825					1					1				1	1			1			1				1					1	1			1			1
830					1					1				1	1			1			1				1					1	1			1			1
493					1					1				1	1			1			1				1					1	1			1			1
485					1					1				1	1			1			1				1					1	1			1			1
475					1					1				1	1			1			1				1					1	1			1			1
483					1					1				1	1			1			1				1					1	1			1			1
29					1					1				1	1			1			1				1					1	1			1			1
424					1					1				1	1			1			1				1					1	1			1			1
932					1					1				1	1			1			1				1					1	1			1			1
1595					1					1				1	1			1			1				1					1	1			1			1
586					1					1				1	1			1			1				1					1	1			1			1
1461					1					1				1	1			1			1				1					1	1			1			1
1455					1					1				1	1			1			1				1					1	1			1			1
1460					1					1				1	1			1			1				1					1	1			1			1
1449					1					1				1	1			1			1				1					1	1			1			1
1450					1					1				1	1			1			1				1					1	1			1			1
1451					1					1				1	1			1			1				1					1	1			1			1
1452					1					1				1	1			1			1				1					1	1			1			1
1462					1					1				1	1			1			1				1					1	1			1			1
1157					1					1				1	1			1			1				1					1	1			1			1
1156					1					1				1	1			1			1				1					1	1			1			1
1596					1					1				1	1			1			1				1					1	1			1			1
69					1					1				1	1			1			1				1					1	1			1			1
79					1					1				1	1			1			1				1					1	1			1			1
84					1					1				1	1			1			1				1					1	1			1			1
85					1					1				1	1			1			1				1					1	1			1			1
74					1					1				1	1			1			1				1					1	1			1			1
845					1					1				1	1			1			1				1					1	1			1			1
839					1					1				1	1			1			1				1					1	1			1			1
850					1					1				1	1			1			1				1					1	1			1			1
1645					1					1				1	1			1			1				1					1	1			1			1
1314					1					1				1	1			1			1				1					1	1			1			1
1304					1					1				1	1			1			1				1					1	1			1			1
661					1					1				1	1			1			1				1					1	1			1			1
664					1					1				1	1			1			1				1					1	1			1			1
681					1					1				1	1			1			1				1					1	1			1			1
673					1					1				1	1			1			1				1					1	1			1			1
671					1					1				1	1			1			1				1					1	1			1			1
680					1					1				1	1			1			1				1					1	1			1			1
935					1					1				1	1			1			1				1					1	1			1			1
940					1					1				1	1			1			1				1					1	1			1			1
930					1					1				1	1			1			1				1					1	1			1			1
1115					1					1				1	1			1			1				1					1	1			1			1
219					1					1				1	1			1			1				1					1	1			1			1
1010					1					1				1	1			1			1				1					1	1			1			1
325					1					1				1	1			1			1				1					1	1			1			1
329					1					1				1	1			1			1				1					1	1			1			1
323					1					1				1	1			1			1				1					1	1			1			1
926					1					1				1	1			1			1				1					1	1			1			1
140					1					1				1	1			1			1				1					1	1			1			1
117					1					1				1	1			1			1				1					1	1			1			1
121					1					1				1	1			1			1				1					1	1			1			1
374					1					1				1	1			1			1				1					1	1			1			1
1425					1					1				1	1			1			1				1					1	1			1			1
1434					1					1				1	1			1			1				1					1	1			1			1
933					1					1				1	1	1		1			1				1					1	1			1			1
937					1					1				1	1	1		1			1				1					1	1			1			1
1856					1					1				1	1	1		1			1				1					1	1			1			1
1716					1					1				1	1	1		1			1				1					1	1			1			1
1555					1					1				1	1	1		1			1				1					1	1			1			1
1463					1					1				1	1	1		1			1				1					1	1			1			1
1148					1					1				1	1	1		1			1				1					1	1			1			1
903					1					1				1	1	1		1			1				1					1	1			1			1
1818					1					1				1	1	1		1			1				1					1	1			1			1
867					1					1				1	1	1		1			1				1					1	1			1			1
463					1					1				1	1	1		1			1				1					1	1			1			1
1047					1					1				1	1	1		1	1		1				1					1	1			1			1
1031					1					1				1	1	1		1	1		1				1					1	1			1			1
744					1					1				1	1	1		1	1		1				1					1	1			1			1
1138					1					1				1	1	1		1	1		1				1					1	1			1			1
1128					1					1				1	1	1		1	1		1				1					1	1			1			1
456					1					1				1	1	1		1	1		1				1					1	1			1			1
537					1					1				1	1	1		1	1		1				1					1	1			1			1
545					1					1				1	1	1		1	1		1				1					1	1			1			1
546					1					1				1	1	1		1	1		1				1					1	1			1			1
987					1					1				1	1	1		1	1		1				1					1	1			1			1
995					1					1				1	1	1		1	1		1				1					1	1			1			1
1144					1					1				1	1	1		1	1		1				1					1	1			1			1
1086					1					1				1	1	1		1	1		1				1					1	1			1			1
1088					1					1				1	1	1		1	1		1				1					1	1			1			1
1071					1					1				1	1	1		1	1		1				1					1	1			1			1
1517					1					1				1	1	1		1	1		1				1					1	1			1			1
1894					1					1				1	1	1		1	1		1				1					1	1			1			1
1906					1					1				1	1	1		1	1		1				1					1	1			1			1
759					1					1				1	1	1		1	1		1				1					1	1			1			1
233					1					1				1	1	1		1	1		1				1					1	1			1			1
934					1					1				1	1	1		1	1		1				1					1	1			1			1
1294					1					1				1	1	1		1	1		1				1					1	1			1			1
1515					1					1				1	1	1		1	1		1				1					1	1			1			1
1831					1					1				1	1	1		1	1		1				1					1	1			1			1											1
50					1					1				1	1	1		1	1		1				1					1	1			1			1
1564					1					1				1	1			1	1		1				1					1	1			1		1	1
1554					1					1				1	1			1	1		1				1					1	1			1		1	1
1557					1					1				1	1			1	1		1				1					1	1			1		1	1
1861					1					1				1	1	1		1	1		1				1					1	1			1			1
1866					1					1				1	1	1		1	1		1				1					1	1			1			1
990					1					1				1	1	1		1	1		1				1					1	1			1			1
1538					1					1				1	1	1		1	1		1				1					1	1			1			1
1547					1					1				1	1	1		1	1		1				1					1	1			1			1
1330					1					1				1	1	1		1	1		1				1					1	1			1			1
757					1					1					1	1		1	1		1				1					1	1			1			1
276					1					1				1	1	1		1	1		1				1			1		1	1			1			1
739					1				1	1				1	1	1		1	1		1				1					1	1			1			1
319					1					1				1	1	1		1	1		1				1					1	1			1			1
1936					1					1				1	1	1		1	1		1				1					1	1			1			1
1889					1					1				1	1	1		1	1		1				1					1	1			1			1
1890					1					1				1	1	1		1	1		1				1					1	1			1			1
1891					1					1				1	1	1		1	1		1				1					1	1			1			1
1881					1					1				1	1	1		1	1		1				1					1	1			1			1
1574					1					1				1	1	1		1	1		1				1					1	1			1			1
1432					1					1				1	1	1		1	1		1				1					1	1			1			1
1755					1					1				1	1	1		1	1		1				1					1	1			1			1
828					1					1				1	1	1		1	1		1				1					1	1			1			1
819					1					1				1	1	1		1	1		1				1					1	1			1			1
888					1					1				1	1	1		1	1		1				1					1	1			1			1
228					1					1				1	1	1		1	1		1				1					1	1			1			1
406					1					1				1	1	1		1	1		1				1					1	1			1			1
396					1					1				1	1	1		1	1		1				1					1	1			1			1
401					1					1				1	1	1		1	1		1				1					1	1			1			1
409					1					1				1	1	1		1	1		1				1					1	1			1			1
426					1					1				1	1	1		1	1		1				1					1	1			1			1
425					1					1				1	1	1		1	1		1				1					1	1			1			1
321					1					1				1	1	1		1	1		1				1					1	1			1			1
1504					1					1				1	1	1		1	1		1				1					1	1			1			1
1520					1					1				1	1	1		1	1		1				1					1	1			1			1
1916					1					1				1	1	1		1	1		1				1					1	1			1			1
1929					1					1				1	1	1		1	1		1				1					1	1			1			1
975					1					1				1	1	1		1	1		1				1					1	1			1			1
471					1					1				1	1	1		1	1		1				1					1	1			1			1
730					1					1				1	1	1		1	1		1				1					1	1			1			1
1014					1					1				1	1	1		1	1		1				1					1	1			1			1
1016					1					1				1	1	1		1	1		1				1					1	1			1			1
1345					1					1				1	1	1		1	1		1				1					1	1			1			1
1353					1					1				1	1	1		1	1		1				1					1	1			1			1
1946					1					1				1	1	1		1	1		1				1					1	1			1			1
624					1					1				1	1	1		1	1		1				1					1	1			1			1
1548					1					1				1	1	1		1	1		1				1					1	1			1			1
1616					1					1				1	1	1		1	1		1				1					1	1			1			1
1873					1					1				1	1	1		1	1		1				1					1	1			1			1
1871					1					1				1	1	1		1	1		1				1					1	1			1			1
97					1					1				1	1	1		1	1		1				1					1	1			1			1
1764					1					1				1	1	1		1	1		1				1					1	1			1			1
533					1					1				1	1	1		1	1		1				1					1	1			1			1
1510					1					1				1	1	1		1	1		1				1					1	1			1			1
1334					1					1				1	1	1		1	1		1				1					1	1			1			1								1
965					1					1				1	1	1		1	1		1				1					1	1			1			1								1
1295					1					1				1	1	1		1	1		1				1					1	1			1			1
1494					1					1				1	1	1		1	1		1				1					1	1			1			1
1669					1					1				1	1	1		1	1		1				1					1	1			1			1
1654					1					1				1	1	1		1	1		1				1					1	1			1			1
486					1					1				1	1	1		1	1		1				1					1	1			1			1
1680					1					1				1	1	1		1	1		1				1					1	1			1			1
1858					1					1				1	1	1		1	1		1				1					1	1			1			1
383					1					1				1	1	1		1	1		1				1					1	1			1			1
1358					1					1				1	1	1		1	1		1				1					1	1			1			1
1355					1					1				1	1	1		1	1		1				1					1	1			1			1
1344					1					1				1	1	1		1	1		1				1					1	1			1			1
1360					1					1				1	1	1		1	1		1				1					1	1			1			1
93					1					1				1	1	1		1	1		1				1					1	1			1			1
978					1					1				1	1	1		1	1		1				1					1	1			1			1
979					1					1				1	1	1		1	1		1				1					1	1			1			1
968					1					1				1	1	1		1	1		1				1					1	1			1			1
1276					1					1				1	1	1		1	1		1				1					1	1			1			1
1701					1					1				1	1	1		1	1		1				1					1	1			1			1
1684					1					1				1	1	1		1	1		1				1					1	1			1			1
1606					1					1				1	1	1		1	1		1				1					1	1			1			1
1130					1					1				1	1	1		1	1		1				1					1	1			1			1
1626					1					1				1	1	1		1	1		1				1					1	1			1			1
1620					1					1				1	1	1		1	1		1				1					1	1			1			1
883					1					1				1	1	1		1	1		1				1					1	1			1			1
842					1					1				1	1	1		1	1		1				1					1	1			1		1	1
353					1					1				1	1	1		1	1		1				1					1	1			1			1
348					1					1				1	1	1		1	1		1				1					1	1			1			1
1366					1					1				1	1	1		1	1		1				1					1	1			1			1
877					1					1				1	1	1		1	1		1				1					1	1			1			1
151					1					1				1	1	1		1	1		1				1					1	1			1			1
1477					1		1			1				1	1	1		1	1		1				1					1	1			1			1
1467					1					1				1	1	1		1	1		1				1					1	1			1			1
1779					1					1				1	1	1		1	1		1				1					1	1			1			1
337					1					1				1	1	1		1	1		1				1					1	1			1			1
907					1					1				1	1	1		1	1		1				1					1	1			1			1
912					1					1				1	1	1		1	1		1				1					1	1			1			1
402										1				1	1	1		1	1		1				1					1	1			1			1
1832					1					1				1	1	1		1	1		1				1					1	1			1			1
1325					1					1				1	1	1		1	1		1				1					1	1			1			1
1331					1					1				1	1	1		1	1		1				1					1	1			1			1
1771					1					1				1	1	1		1	1		1				1					1	1			1			1
1953					1					1				1	1	1		1	1		1				1					1	1			1			1
1952					1					1				1	1	1		1	1		1				1					1	1			1			1
1949					1					1				1	1	1		1	1		1				1					1	1			1			1
216					1					1				1	1	1		1	1		1				1					1	1			1			1
999					1					1				1	1	1		1	1		1				1					1	1			1			1
1711					1					1				1	1	1		1	1		1				1					1	1			1			1
704					1					1				1	1	1		1	1		1				1					1	1			1			1
1652					1					1				1	1	1		1	1		1				1					1	1			1			1
602					1					1				1	1	1		1	1		1				1					1	1			1			1
127					1					1				1	1	1		1	1		1				1					1	1			1			1
371					1					1				1	1	1		1	1		1				1					1	1			1			1
377					1					1				1	1	1		1	1		1				1					1	1			1			1
376					1					1				1	1	1		1	1		1				1					1	1			1			1
588					1					1				1	1	1		1	1		1				1					1	1			1			1
60					1					1				1	1	1		1	1		1				1					1	1			1			1
644					1					1				1	1	1		1			1				1					1	1			1			1
654					1					1				1	1	1		1			1				1					1	1			1			1
1639					1					1				1	1	1		1			1				1					1	1			1			1
1405					1					1				1	1	1		1			1				1					1	1			1			1
473					1					1				1	1	1		1			1				1					1	1			1			1
694					1					1				1	1	1		1			1				1					1	1			1			1
817					1					1				1	1	1		1			1				1					1	1			1			1
873					1					1				1	1	1		1			1				1					1	1			1			1
1169					1					1				1	1	1		1			1				1					1	1			1			1
1181					1					1				1	1	1		1			1				1					1	1			1			1
1166					1					1				1	1	1		1			1				1					1	1			1			1
1168					1					1				1	1	1		1			1				1					1	1			1			1
1180					1					1				1	1	1		1			1				1					1	1			1			1
1171					1					1				1	1	1		1			1				1					1	1			1			1
1175					1					1				1	1	1		1			1				1					1	1			1			1
1569					1					1				1	1	1		1			1				1					1	1			1			1
1164					1					1				1	1	1		1			1				1					1	1			1			1
647					1					1				1	1	1		1			1				1					1	1			1			1
196					1					1				1	1	1		1			1				1					1	1			1			1
197					1					1				1	1	1		1			1				1					1	1			1			1
198					1					1				1	1	1		1			1				1					1	1			1			1
855					1					1				1	1	1		1			1				1					1	1			1			1
1263					1					1				1	1	1		1			1				1					1	1			1			1
618					1					1				1	1	1		1			1				1					1	1			1			1
701					1					1				1	1	1		1			1				1					1	1			1			1
1528					1					1				1	1	1		1			1				1					1	1			1			1
1431					1					1				1	1	1		1			1				1					1	1			1			1
1427					1					1				1	1	1		1			1				1					1	1			1			1
891					1					1				1	1	1		1			1				1					1	1			1			1
109					1					1				1	1	1		1			1				1					1	1			1			1
100					1					1				1	1	1		1			1				1					1	1			1			1
919					1					1				1	1	1		1			1				1					1	1			1			1
1926					1					1				1	1	1		1			1				1					1	1			1			1		1
992					1					1				1	1	1		1			1				1					1	1			1			1		1
429					1					1				1	1	1		1			1				1					1	1			1			1		1
1892					1					1				1	1	1		1			1				1					1	1			1			1		1
915					1					1				1	1	1		1			1				1					1	1			1			1		1
1631					1					1				1	1	1		1			1				1					1	1			1			1		1
1632					1					1				1	1	1		1			1				1					1	1			1			1		1
1634					1					1				1	1	1		1			1				1					1	1			1			1		1
106					1					1				1	1	1		1			1				1					1	1			1			1
868					1					1				1	1	1		1			1				1					1	1			1			1
870					1					1				1	1	1		1			1				1					1	1			1			1
1820					1					1				1	1	1		1			1				1					1	1			1			1
1822					1					1				1	1	1		1			1				1					1	1			1			1
1827					1					1				1	1	1		1			1				1					1	1			1			1
304					1					1				1	1	1		1			1				1					1	1			1			1
317					1					1				1	1	1		1			1				1					1	1			1			1
299					1					1				1	1	1		1			1				1					1	1			1			1
314					1					1				1	1	1		1			1				1					1	1			1			1
571					1					1				1	1	1		1		1	1				1					1	1			1			1
430					1					1				1	1	1		1			1				1					1	1			1			1								1
297					1					1				1	1			1			1				1					1	1			1			1
1519					1					1				1	1			1			1				1					1	1			1			1
200					1					1				1	1			1			1				1					1	1			1			1
188					1					1				1	1			1			1				1					1	1			1			1
419					1					1				1	1			1			1				1					1	1			1			1
1370					1					1				1	1			1			1				1					1	1			1			1
1376					1					1				1	1			1			1				1					1	1			1			1
1754					1					1				1	1			1			1				1					1	1			1			1
1752					1					1				1	1			1			1				1					1	1			1			1
1750					1					1				1	1			1			1				1					1	1			1			1
1756					1					1				1	1			1			1				1					1	1			1			1
1746					1					1				1	1			1			1				1					1	1			1			1
1006					1					1				1	1			1			1				1					1	1			1			1
1855					1					1				1	1			1			1				1					1	1			1			1
1497					1					1				1	1			1			1				1					1	1			1			1
143					1					1				1	1			1			1				1					1	1			1			1
125					1					1				1	1			1			1				1					1	1			1			1
601					1					1				1	1			1			1				1					1	1			1			1
543					1					1				1	1			1			1				1					1	1			1
1637					1					1				1	1	1		1			1				1					1	1			1	1		1
1630					1					1				1	1	1		1			1				1					1	1			1	1		1
1326					1					1				1	1	1		1			1				1					1	1			1			1
646					1					1				1	1	1		1			1				1					1	1			1			1
662					1					1				1	1	1		1			1				1					1	1			1			1
1321					1					1				1	1	1		1			1				1					1	1			1			1
1329					1					1				1	1	1		1			1				1					1	1			1			1
1781					1					1				1	1	1		1			1				1					1	1			1			1
149					1					1				1	1	1		1			1				1					1	1			1			1
1342					1					1				1	1	1		1			1				1					1	1			1			1
1677					1					1				1	1	1		1			1				1					1	1			1			1
1683					1					1				1	1	1		1			1				1					1	1			1			1
605					1					1				1	1	1		1			1				1					1	1			1			1
1476					1					1				1	1	1		1			1				1					1	1			1			1
1471					1					1				1	1	1		1			1				1					1	1			1			1
924					1					1				1	1	1		1			1				1					1	1			1			1
917					1					1				1	1	1		1			1				1					1	1			1			1
925					1					1				1	1	1		1			1				1					1	1			1			1
929					1					1				1	1	1		1			1				1					1	1			1			1
1149					1					1				1	1	1		1			1				1					1	1			1			1
719					1					1				1	1	1		1			1				1					1	1			1			1
1037					1					1				1	1	1		1			1				1					1	1			1			1
1418					1					1				1	1	1		1			1				1					1	1			1			1
1407					1					1				1	1	1		1			1				1					1	1			1			1
157					1					1				1	1	1		1			1				1					1	1			1			1
413					1					1				1	1	1		1			1				1					1	1			1			1
404					1					1				1	1	1		1			1				1					1	1			1			1
490					1					1				1	1	1		1			1				1					1	1			1			1
1104					1					1				1	1	1		1			1				1					1	1			1			1
1095					1					1				1	1	1		1			1				1					1	1			1			1
1100					1					1				1	1	1		1			1				1					1	1			1			1
39					1					1				1	1	1		1			1				1					1	1			1			1
31					1					1				1	1	1		1			1				1					1	1			1			1
21					1					1				1	1	1		1			1				1					1	1			1			1
30					1					1				1	1	1		1			1				1					1	1			1			1
1323					1					1				1	1	1		1			1				1					1	1			1			1
1322					1					1				1	1	1		1			1				1					1	1			1			1
1317					1					1				1	1	1		1			1				1					1	1			1			1
417					1					1				1	1	1		1			1				1					1	1			1			1
423					1					1				1	1	1		1			1				1					1	1			1			1
980					1					1				1	1	1		1			1				1					1	1			1			1
1245					1					1				1	1	1		1			1				1					1	1			1			1
1235					1					1				1	1	1		1			1				1					1	1			1			1
1233					1					1				1	1	1		1			1				1					1	1			1			1
1234					1					1				1	1	1		1			1				1					1	1			1			1
51					1					1				1	1	1		1			1				1					1	1			1			1
536					1					1				1	1	1		1			1				1					1	1			1			1
1860					1					1				1	1	1		1			1				1					1	1			1			1
278					1					1				1	1	1		1			1				1					1	1			1			1
1613					1					1				1	1	1		1			1				1					1	1			1			1
1608					1					1				1	1	1		1			1				1					1	1			1			1
1614					1					1				1	1	1		1			1				1					1	1			1			1
1550					1					1				1	1	1		1			1				1					1	1			1			1
1552					1					1				1	1	1		1			1				1					1	1			1			1
923					1					1				1	1	1		1			1				1					1	1			1			1
136					1					1				1	1	1		1			1				1					1	1			1			1
1424					1					1				1	1	1		1			1				1					1	1			1			1
1932					1					1				1	1	1		1			1				1					1	1			1			1
1937					1					1				1	1	1		1			1				1					1	1			1			1
1939					1					1				1	1	1		1			1				1					1	1			1			1
552					1					1				1	1	1		1			1				1					1	1			1			1
55					1					1				1	1	1		1			1				1					1	1			1			1
1512					1					1				1	1	1		1			1				1					1	1			1			1
1505					1					1				1	1	1		1			1				1					1	1			1			1
1482					1					1				1	1	1		1			1				1					1	1			1			1											1
626					1					1				1	1	1		1			1				1					1	1			1			1
617					1					1				1	1	1		1			1				1					1	1			1			1
780					1					1				1	1	1		1			1				1					1	1			1			1
1599					1					1				1	1	1		1			1				1					1	1			1			1
1880					1					1				1	1	1		1			1				1					1	1			1			1
1893					1					1				1	1	1		1			1				1					1	1			1			1
684					1					1				1	1	1		1			1				1					1	1			1			1
1211					1					1				1	1	1		1			1				1					1	1			1			1
1218					1					1				1	1	1		1			1				1					1	1			1			1
943					1					1				1	1	1		1			1				1					1	1			1			1
1862					1					1				1	1	1		1			1				1					1	1			1			1
1857					1					1				1	1	1		1			1				1					1	1			1			1
148					1					1				1	1	1		1			1				1					1	1			1			1
1558					1					1				1	1	1		1			1				1					1	1			1			1
1387					1					1				1	1	1		1			1				1					1	1			1			1
1388					1					1				1	1	1		1			1				1					1	1			1			1
1470					1					1				1	1	1		1			1				1					1	1			1			1
1396					1					1				1	1	1		1			1				1					1	1			1			1
1393					1					1				1	1	1		1			1				1					1	1			1			1
1402					1					1				1	1	1		1			1				1					1	1			1			1
365					1					1				1	1	1		1			1				1					1	1			1			1
1049					1					1				1	1	1		1			1				1					1	1			1			1
1043					1					1				1	1	1		1			1				1					1	1			1			1
153					1					1				1	1	1		1			1				1					1	1			1			1
81					1					1				1	1	1		1			1				1					1	1			1			1
80					1					1				1	1	1		1			1				1					1	1			1			1
695					1					1				1	1	1		1			1				1					1	1			1			1
698					1					1				1	1	1		1			1				1					1	1			1			1
494					1					1				1	1	1		1			1				1					1	1			1			1
1198					1					1				1	1	1		1			1				1					1	1			1			1
1186					1					1				1	1	1		1			1				1					1	1			1			1
1197					1					1				1	1	1		1			1				1					1	1			1			1
1183					1					1				1	1	1		1			1				1					1	1			1			1
1200					1					1				1	1	1		1			1				1					1	1			1			1
1191					1					1				1	1	1		1			1				1					1	1			1			1
1922					1					1				1	1	1		1			1				1					1	1			1			1
628					1					1				1	1	1		1			1				1					1	1			1			1
1126					1					1				1	1	1		1			1				1					1	1			1			1
468					1					1				1	1	1		1			1				1					1	1			1			1
411					1					1				1	1	1		1			1				1					1	1			1			1
1565					1					1				1	1	1		1			1				1					1	1			1			1
408					1					1				1	1	1		1			1				1					1	1			1			1
405					1					1				1	1	1		1			1				1					1	1			1			1
414					1					1				1	1	1		1			1				1					1	1			1			1
256					1					1				1	1	1		1			1				1					1	1			1			1
260					1					1				1	1	1		1			1				1					1	1			1			1
266					1					1				1	1	1		1			1				1					1	1			1			1
126					1					1				1	1	1		1			1				1					1	1			1			1
218					1					1				1	1	1		1			1				1					1	1			1			1
581					1					1				1	1	1		1			1				1					1	1			1			1
577					1					1				1	1	1		1			1				1					1	1			1			1						1
928					1					1				1	1	1		1			1				1					1	1			1			1						1
415					1					1				1	1	1		1			1				1					1	1			1			1
1445					1					1				1	1	1		1			1				1					1	1			1			1
1012					1					1				1	1	1		1			1				1					1	1			1			1
1005					1					1				1	1	1		1			1				1					1	1			1			1
1080					1					1				1	1	1		1			1				1					1	1			1			1
225					1					1				1	1	1		1			1				1					1	1			1			1
936					1					1				1	1	1		1			1				1					1	1			1			1
688					1					1				1	1	1		1			1				1					1	1			1			1
1836					1					1				1	1	1		1			1				1					1	1			1			1
1941					1					1				1	1	1		1			1				1					1	1			1			1
972					1					1				1	1	1		1			1				1					1	1			1			1
974					1					1				1	1	1		1			1				1					1	1			1			1
161					1					1				1	1	1		1			1				1					1	1			1			1
166					1					1				1	1	1		1			1				1					1	1			1			1
167					1					1				1	1	1		1			1				1					1	1			1			1
168					1					1				1	1	1		1			1				1					1	1			1			1
169					1					1				1	1	1		1			1				1					1	1			1			1
165					1					1				1	1	1		1			1				1					1	1			1			1
154					1					1				1	1	1		1			1				1					1	1			1			1
1077					1					1				1	1	1		1			1				1					1	1			1			1
1081					1					1				1	1	1		1			1				1					1	1			1			1
1082					1					1				1	1	1		1			1				1					1	1			1			1
1074					1					1				1	1	1		1			1				1					1	1			1			1
1078					1					1				1	1	1		1			1				1					1	1			1			1
201					1					1				1	1	1		1			1				1					1	1			1			1
1959					1					1				1	1	1		1			1				1					1	1			1			1
575					1					1				1	1	1		1			1				1					1	1			1			1
499					1					1				1	1	1		1			1				1					1	1			1			1
507					1					1				1	1	1		1			1				1					1	1			1			1
569					1					1				1	1	1		1			1				1					1	1			1			1
1884					1					1				1	1	1		1			1				1					1	1			1			1
1887					1					1				1	1	1		1			1				1					1	1			1			1
749					1					1				1	1	1		1			1				1					1	1			1			1
1776					1					1				1	1	1		1			1				1					1	1			1			1				1
1784					1					1				1	1	1		1			1				1					1	1			1			1				1
1783					1					1				1	1	1		1			1				1					1	1			1			1				1
4					1					1				1	1	1		1			1				1					1	1			1			1				1
16					1					1				1	1	1		1			1				1					1	1			1			1				1
1406					1					1				1	1	1		1			1				1					1	1			1			1
724					1					1				1	1	1		1			1				1					1	1			1			1
1324					1					1				1	1	1		1			1				1					1	1			1			1
1239					1					1				1	1	1		1			1				1					1	1			1			1
1053					1					1				1	1	1		1			1				1					1	1			1			1
1059					1					1				1	1	1		1			1				1					1	1			1			1
1702					1					1				1	1	1		1			1				1					1	1			1			1
1688					1					1				1	1	1		1			1				1					1	1			1			1
1696					1					1				1	1	1		1			1				1					1	1			1			1
1690					1					1				1	1	1		1			1				1					1	1			1			1
1203					1					1				1	1	1		1			1				1					1	1			1			1
345					1					1				1	1	1		1			1				1					1	1			1			1
913					1					1				1	1	1		1			1				1					1	1			1			1
914					1					1				1	1	1		1			1				1					1	1			1			1
909					1					1				1	1	1		1			1				1					1	1			1			1
911					1					1				1	1	1		1			1				1					1	1			1			1
619					1					1				1	1	1		1			1				1					1	1			1			1
1607					1					1				1	1	1		1			1				1					1	1			1			1
997					1					1				1	1	1		1			1				1					1	1			1			1
133					1					1				1	1	1		1			1				1					1	1			1			1
1839					1					1				1	1	1		1			1				1					1	1			1			1
1885					1					1				1	1	1		1			1				1					1	1			1			1
931					1					1				1	1	1		1			1				1					1	1			1			1
938					1					1				1	1	1		1			1				1					1	1			1			1
1414					1					1				1	1	1		1			1				1					1	1			1			1
734					1					1				1	1	1		1			1				1					1	1			1			1
1726					1					1				1	1	1		1			1				1					1	1			1			1
1738					1					1				1	1	1		1			1				1					1	1			1			1
1731					1					1				1	1	1		1			1				1					1	1			1			1
1740					1					1				1	1	1		1			1				1					1	1			1			1
195					1					1				1	1	1		1			1				1					1	1			1			1
574					1					1				1	1	1		1			1				1					1	1			1			1
215					1					1				1	1	1		1			1				1					1	1			1			1
339					1					1				1	1	1		1			1				1					1	1			1			1
340					1					1				1	1	1		1			1				1					1	1			1			1
1955					1					1				1	1	1		1			1				1					1	1			1			1
272					1					1				1	1	1		1			1				1					1	1			1			1
1773					1					1				1	1	1		1			1				1					1	1			1			1
1660					1					1				1	1	1		1			1				1					1	1			1			1
1670					1					1				1	1	1		1			1				1					1	1			1			1
1671					1					1				1	1	1		1			1				1					1	1			1			1
1658					1					1				1	1	1		1			1				1					1	1			1			1
1659					1					1				1	1	1		1			1				1					1	1			1			1
1655					1					1				1	1	1		1			1				1					1	1			1			1
1668					1					1				1	1	1		1			1				1					1	1			1			1
758					1	1				1				1	1	1		1			1				1					1	1			1			1
1534					1					1				1	1	1		1			1				1					1	1			1			1
1867					1					1				1	1	1		1			1				1					1	1			1			1
1499					1					1				1	1	1		1			1				1					1	1			1			1
150					1					1				1	1	1		1			1				1					1	1			1			1
1722					1					1				1	1	1		1			1				1					1	1			1			1
1725					1					1				1	1	1		1			1				1					1	1			1			1
1560					1					1				1	1	1		1			1				1					1	1			1			1
559					1					1				1	1	1		1			1				1					1	1			1			1
478					1					1				1	1	1		1			1				1					1	1			1
916					1					1				1	1	1		1			1				1					1	1			1
1421					1					1				1	1	1		1			1				1					1	1			1			1
1408					1					1				1	1	1		1			1				1					1	1			1			1
1909					1					1				1	1	1		1			1				1					1	1			1			1
1895					1					1				1	1	1		1			1				1					1	1			1			1
1897					1					1				1	1	1		1			1				1					1	1			1			1
1290					1					1				1	1	1		1			1				1					1	1			1			1
1698					1					1				1	1	1		1			1				1					1	1			1			1
1689					1					1				1	1	1		1			1				1					1	1			1			1
230					1					1				1	1			1			1				1					1	1			1			1
736					1					1				1	1	1		1			1				1					1	1			1			1
1584					1					1				1	1	1		1			1				1					1	1			1			1
1591					1					1				1	1	1		1			1				1					1	1			1			1
1593					1					1				1	1	1		1			1				1					1	1			1			1
462					1					1				1	1	1		1			1				1					1	1			1
487					1					1				1	1	1		1			1				1					1	1			1
652					1					1				1	1	1		1			1				1					1	1			1
1769					1					1				1	1	1		1			1				1					1	1			1
1938					1					1				1	1	1		1			1				1					1	1			1
1931					1					1				1	1	1		1			1				1					1	1			1
631					1					1				1	1	1		1			1				1					1	1			1
1757					1					1				1	1	1		1			1				1					1	1			1
1845					1					1				1	1	1		1			1				1					1	1			1
1847					1					1				1	1	1		1			1				1					1	1			1
1446					1					1				1	1	1		1			1				1					1	1	1		1
849					1					1				1	1	1	1	1			1				1					1	1			1
836					1					1				1	1	1	1	1			1				1					1	1			1
848					1					1				1	1	1	1	1			1				1					1	1			1
843					1					1				1	1	1	1	1			1				1					1	1			1
851					1					1				1	1	1	1	1			1				1					1	1			1
847					1					1				1	1	1	1	1			1				1					1	1			1
852					1					1				1	1	1	1	1			1				1					1	1			1
853					1					1				1	1	1	1	1			1				1					1	1			1
1151					1					1				1		1		1			1				1					1	1			1
24					1					1				1	1	1		1			1				1					1	1			1			1
32					1					1				1	1	1		1			1				1					1	1			1			1
1501					1					1				1	1	1		1			1				1					1	1			1			1
1533					1					1				1	1	1		1			1				1					1	1			1			1
1531					1					1				1	1	1		1			1				1					1	1			1			1
1532					1					1				1	1	1		1			1				1					1	1			1			1
1524					1					1				1	1	1		1			1				1					1	1			1			1
988					1					1				1	1	1		1			1				1					1	1			1			1			1
1394					1					1				1	1	1		1			1				1					1	1			1			1
778					1					1				1	1	1		1			1				1					1	1			1			1
793					1					1				1	1	1		1			1				1					1	1			1			1
650					1					1				1	1	1		1			1				1					1	1			1			1
880					1					1				1	1	1		1			1				1					1	1			1			1
458					1					1				1	1	1		1			1				1					1	1			1			1
1788					1					1				1	1	1		1			1				1					1	1			1			1
1796					1					1				1	1	1		1			1				1					1	1			1			1
1619					1					1				1	1	1		1			1				1					1	1			1			1
1585					1					1				1	1	1		1			1				1					1	1			1			1
1589					1					1				1	1	1		1			1				1					1	1			1			1
1597					1					1				1	1	1		1			1				1					1	1			1			1
1594					1					1				1	1	1		1			1				1					1	1			1			1
508					1					1				1	1	1		1			1				1					1	1			1			1
511					1					1				1	1	1		1			1				1					1	1			1			1
90					1					1				1	1	1		1			1				1					1	1			1			1
87					1					1				1	1	1		1			1				1					1	1			1			1
1693					1					1				1	1	1		1			1				1					1	1			1			1
1790					1					1				1	1	1		1			1				1					1	1			1			1
352					1					1				1	1	1		1			1				1					1	1			1			1
333					1					1				1	1	1		1			1				1					1	1			1			1
1124					1					1				1	1	1		1			1				1					1	1			1			1
145					1					1				1	1	1		1			1				1					1	1			1			1
273					1					1				1	1	1		1			1				1					1	1			1			1
455					1					1				1	1	1		1			1				1					1	1			1			1
105					1					1				1	1	1		1			1				1					1	1			1			1
102					1					1				1	1	1		1			1				1					1	1			1			1
1343					1					1				1	1	1		1			1				1					1	1			1			1
1797					1					1				1	1	1		1			1				1					1	1			1			1
1794					1					1				1	1	1		1			1				1					1	1			1			1
379					1					1				1	1	1		1			1				1					1	1			1			1
1579					1					1				1	1	1		1			1				1					1	1			1			1
1900					1					1				1	1	1		1			1				1					1	1			1			1
1903					1					1				1	1	1		1			1				1					1	1			1			1
1896					1					1				1	1	1		1			1				1					1	1			1			1
131					1					1				1	1	1		1			1				1					1	1			1			1
484					1					1				1	1	1		1			1				1					1	1			1			1
1625					1					1				1	1	1		1			1				1					1	1			1			1
1863					1					1				1	1	1		1			1				1					1	1			1			1
489					1					1				1	1	1		1			1				1					1	1			1			1
1003					1					1				1	1	1		1			1				1					1	1			1			1
1943					1					1				1	1	1		1			1				1					1	1			1			1
1944					1					1				1	1	1		1			1				1					1	1			1			1
1882					1					1				1	1	1		1			1				1					1	1			1			1
703					1					1				1	1	1		1			1				1					1	1			1			1
517					1					1				1	1	1		1			1				1					1	1			1			1
522					1					1				1	1	1		1			1				1					1	1			1			1
528					1					1				1	1	1		1			1				1					1	1			1			1
1017					1					1				1	1	1		1			1				1					1	1			1			1
527					1					1				1	1	1		1			1				1					1	1			1			1
1760					1					1				1	1	1		1			1				1					1	1			1			1
1443					1					1				1	1	1		1			1				1					1	1			1			1
1951					1					1				1	1	1		1			1				1					1	1			1			1
1766					1					1				1	1	1		1			1				1					1	1			1			1										1
549					1					1				1	1	1		1			1				1					1	1			1			1
560					1					1				1	1	1		1			1				1					1	1			1			1
390					1					1				1	1	1		1			1				1					1	1			1			1
1444					1					1				1	1	1		1			1				1					1	1			1			1
1877					1					1				1	1	1		1			1				1					1	1			1
660					1					1				1	1	1		1			1				1				1	1	1			1
1621					1					1				1	1	1		1			1				1				1	1	1			1
692					1					1				1	1	1		1			1				1					1	1			1
1629					1					1				1	1	1		1			1				1					1	1			1
764					1					1				1	1	1		1			1				1					1	1			1
565					1					1				1	1	1		1			1				1					1	1			1
1021					1					1				1	1	1		1			1				1					1	1			1								1
1675					1					1				1	1	1		1			1				1					1	1			1								1
1553					1					1				1	1	1		1			1				1					1	1			1
756					1					1				1	1	1		1			1				1					1	1			1
263					1					1				1	1	1		1			1				1					1	1			1
882					1					1				1	1	1		1			1			1	1					1	1			1
890					1					1				1	1	1		1			1			1	1					1	1			1
284					1					1				1	1	1		1			1				1					1	1			1
1577					1					1				1	1	1		1			1				1					1	1			1
1573					1					1				1	1	1		1			1				1					1	1			1
205					1					1				1	1	1		1			1				1					1	1			1
194					1					1				1	1	1		1			1				1					1	1			1
202					1					1				1	1	1		1			1				1					1	1			1
187					1					1				1	1	1		1			1				1					1	1			1
1019					1					1				1	1	1		1			1				1					1	1			1
1852					1					1				1	1	1		1			1				1					1	1			1
1542					1					1				1	1	1		1			1				1					1	1			1
1546					1					1				1	1	1		1			1				1					1	1			1
519					1					1				1	1	1		1			1				1					1	1			1
1000					1					1				1	1	1		1			1				1					1	1			1
1549					1					1				1	1	1		1			1				1					1	1			1
1719					1					1				1	1	1		1			1				1					1	1			1
1724					1					1				1	1	1		1			1				1					1	1			1
606					1					1				1	1	1		1			1				1					1	1			1
457					1					1				1	1	1		1			1				1					1	1			1
729					1					1				1	1	1		1			1				1					1	1			1
718					1					1				1	1	1		1			1				1					1	1			1
725					1					1				1	1	1		1			1				1					1	1			1
1974					1					1				1	1	1		1			1				1					1	1			1
1001					1					1				1	1	1		1			1				1					1	1			1
324					1					1				1	1	1		1			1				1					1	1			1
331					1					1				1	1	1		1			1				1					1	1			1
613					1					1				1	1	1		1			1				1					1	1			1
1464					1					1				1	1	1		1			1				1					1	1			1
761					1					1				1	1	1		1			1				1					1	1			1
767					1					1				1	1	1		1			1				1					1	1			1
773					1					1				1	1	1		1			1				1					1	1			1
1490					1					1				1	1	1		1			1				1					1	1			1
887					1					1				1	1	1		1			1				1					1	1			1
752					1					1				1	1	1		1			1				1					1	1			1
25					1					1				1	1	1		1			1				1					1	1			1
22					1					1				1	1	1		1			1				1					1	1			1
36					1					1				1	1	1		1			1				1					1	1			1
294					1					1				1	1	1		1			1				1					1	1			1
946					1					1				1	1	1		1			1				1					1	1			1
957					1					1				1	1	1		1			1				1					1	1			1
949					1					1				1	1	1		1			1				1					1	1			1
950					1					1				1	1	1		1			1				1					1	1			1
945					1					1				1	1	1		1			1				1					1	1			1
952					1					1				1	1	1		1			1				1					1	1			1
948					1					1				1	1	1		1			1				1					1	1			1
667					1					1				1	1	1		1			1				1					1	1			1
155					1					1				1	1	1		1			1				1					1	1			1
66					1					1				1	1	1		1			1				1					1	1			1
1159					1					1				1	1	1	1	1			1				1									1
1638		1			1					1				1	1	1		1			1				1					1	1			1			1
627		1			1					1				1	1	1		1			1				1					1	1			1			1
1397		1			1					1				1	1	1		1			1				1					1	1			1			1
1488		1			1					1				1	1	1		1			1				1					1	1			1			1
129					1					1				1	1	1		1			1				1					1	1			1			1
1751					1					1				1	1	1		1			1				1					1	1			1							1
1849					1					1				1	1	1		1			1				1					1	1			1							1
838					1					1				1	1	1		1			1				1					1	1			1							1
246					1					1				1	1	1		1			1				1					1	1			1							1
300					1					1				1	1	1		1			1				1					1	1			1			1
298					1					1				1	1	1		1			1				1					1	1			1			1
[truncated: 117 more columns]
