# Supplementary material for: Haplotype Affinities Resolve a Major Component of Goat (Capra hircus) MtDNA D-Loop Diversity and Reveal Specific Features of the Sardinian Stock
Source: PLoS One. 2012 Feb 17;7(2):e30785. doi: 10.1371/journal.pone.0030785 (PMC3281868; doi:10.1371/journal.pone.0030785)
Supplement: File S3 — Plain text representation of the consensus of 2,251 trees produced by mrBayes under the conditions reported in Materials and Methods . Sequences are identified by their Id. and position in the original input file (in parentheses). (TXT) [file pone.0030785.s011.txt]

Phylogram:

   /---------------------------------------------------------------- AJ3178641 (1)
   |                                                                               
   |------------------------------------ 1933 (2)
   |                                                                               
   |-- 540 (15)
   |                                                                               
   |------ 1562 (16)
   |                                                                               
   |-- 578 (17)
   |                                                                               
   |-- 584 (18)
   |                                                                               
   |--- 469 (25)
   |                                                                               
   |--- 1643 (38)
   |                                                                               
   |--- 181 (43)
   |                                                                               
   |--- 253 (54)
   |                                                                               
   |--- 1013 (70)
   |                                                                               
   |-- 1883 (71)
   |                                                                               
   |-- 728 (74)
   |                                                                               
   |--- 1713 (80)
   |                                                                               
   |--- 603 (81)
   |                                                                               
   |- 281 (82)
   |                                                                               
   |--- 1869 (83)
   |                                                                               
   |--- 651 (84)
   |                                                                               
   |----- 1498 (85)
   |                                                                               
   |---- 1729 (86)
   |                                                                               
   |-- 418 (87)
   |                                                                               
   |--- 810 (88)
   |                                                                               
   |--- 592 (89)
   |                                                                               
   |------ 432 (94)
   |                                                                               
   |--- 1109 (95)
   |                                                                               
   |--- 242 (101)
   |                                                                               
   |--- 1563 (102)
   |                                                                               
   |-- 495 (103)
   |                                                                               
   |---- 538 (104)
   |                                                                               
   |----- 1381 (105)
   |                                                                               
   |--- 403 (106)
   |                                                                               
   |-- 1480 (111)
   |                                                                               
   |--- 751 (112)
   |                                                                               
   |--- 922 (113)
   |                                                                               
   |--- 1327 (116)
   |                                                                               
   |--- 556 (117)
   |                                                                               
   |--- 1598 (123)
   |                                                                               
   |-------- 1770 (127)
   |                                                                               
   |-- 1772 (128)
   |                                                                               
   |-- 137 (129)
   |                                                                               
   |---- 372 (130)
   |                                                                               
   |--- 595 (135)
   |                                                                               
   |--- 670 (136)
   |                                                                               
   |-- 1872 (137)
   |                                                                               
   |----- 1673 (138)
   |                                                                               
   |--- 1007 (139)
   |                                                                               
   |--- 1065 (140)
   |                                                                               
   |------ 267 (141)
   |                                                                               
   |--- 1947 (143)
   |                                                                               
   |-------- 35 (147)
   |                                                                               
   |----- 1603 (148)
   |                                                                               
   |---------- 1129 (149)
   |                                                                               
   |------- 1442 (151)
   |                                                                               
   |- 453 (152)
   |                                                                               
   |----- 114 (153)
   |                                                                               
   |----- 1441 (154)
   |                                                                               
   |-- 388 (155)
   |                                                                               
   |--- 740 (156)
   |                                                                               
   |--- 1411 (160)
   |                                                                               
   |--- 369 (161)
   |                                                                               
   |--------- 1438 (162)
   |                                                                               
   |------ 743 (168)
   |                                                                               
   |----- 1002 (169)
   |                                                                               
   |-------- 1285 (171)
   |                                                                               
   |--- 1025 (173)
   |                                                                               
   |-- 622 (174)
   |                                                                               
   |----- 1961 (178)
   |                                                                               
   |---- 1160 (180)
   |                                                                               
   |--------- 357 (225)
   |                                                                               
   |-- 553 (226)
   |                                                                               
   |--- 1004 (227)
   |                                                                               
   |--- 501 (228)
   |                                                                               
   |--- 1091 (229)
   |                                                                               
   |- 638 (232)
   |                                                                               
   |----- 1238 (237)
   |                                                                               
   |------- 563 (238)
   |                                                                               
   |---- 889 (239)
   |                                                                               
   |--- 1030 (243)
   |                                                                               
   |-- 1156 (244)
   |                                                                               
   |--- 1596 (245)
   |                                                                               
   |--- 1434 (250)
   |                                                                               
   |------------ 430 (312)
   |                                                                               
   |------ 1621 (393)
   |                                                                               
   |---- 1553 (397)
   |                                                                               
   |---- 756 (398)
   |                                                                               
   |-- 263 (399)
   |                                                                               
   |---- 890 (400)
   |                                                                               
   |-- 1573 (401)
   |                                                                               
   |--- 519 (402)
   |                                                                               
   |--- 1000 (403)
   |                                                                               
   |--- 606 (404)
   |                                                                               
   |----- 66 (414)
   |                                                                               
   |----------- 1159 (415)
   |                                                                               
   |------- 1488 (416)
   |                                                                               
   |----- 129 (417)
   |                                                                               
   |        /-- 1035 (120)
   |        |                                                                      
   |--------+---- 1154 (121)
   |        |                                                                      
   |        \----- 1092 (122)
   |                                                                               
   |    /-- 764 (394)
   |----+                                                                          
   |    \---- 565 (395)
   |                                                                               
   |        /--- 903 (251)
   |        |                                                                      
   |--------+- 867 (252)
   |        |                                                                      
   |        \--- 463 (253)
   |                                                                               
   |        /-- 1642 (144)
   |     /--+                                                                      
   |     |  \--- 775 (145)
   |-----+                                                                         
   |     \--- 220 (146)
   |                                                                               
   |   /-- 119 (72)
   |---+                                                                           
   |   \--- 1829 (73)
   |                                                                               
   |       /-- 1290 (355)
   |       |                                                                       
   |       |---- 1689 (356)
   |    /--+                                                                       
   |    |  |---- 230 (357)
   |    |  |                                                                       
   |----+  \--- 736 (358)
   |    |                                                                          
   |    \--- 1593 (359)
   |                                                                               
   |             /---- 880 (372)
   |             |                                                                 
   |             |---- 1594 (373)
   |             |                                                                 
   |             |-- 1124 (374)
   |          /--+                                                                 
   |          |  |---- 273 (375)
   |          |  |                                                                 
   |          |  |--- 102 (376)
   |          |  |                                                                 
   |          |  \----- 560 (389)
   |          |                                                                    
   |          |  /--- 379 (377)
   |          |--+                                                                 
   |          |  \---- 1579 (378)
   |          |                                                                    
   |          |---- 1896 (379)
   |     /----+                                                                    
   |     |    |---- 131 (380)
   |     |    |                                                                    
   |     |    |-- 1882 (381)
   |     |    |                                                                    
   |     |    |  /---- 528 (382)
   |     |    |  |                                                                 
   |     |    |--+-- 1017 (383)
   |     |    |  |                                                                 
   |     |    |  \--- 527 (384)
   |     |    |                                                                    
   |     |    \----- 1760 (385)
   |-----+                                                                         
   |     |   /--- 1443 (386)
   |     |   |                                                                     
   |     |   |---- 1951 (387)
   |     |---+                                                                     
   |     |   |---- 1766 (388)
   |     |   |                                                                     
   |     |   \---- 1877 (392)
   |     |                                                                         
   |     |------- 390 (390)
   |     |                                                                         
   |     \--- 1444 (391)
   |                                                                               
   |        /--- 654 (299)
   |        |                                                                      
   |        |---- 1639 (300)
   |        |                                                                      
   |        |-- 891 (301)
   |        |                                                                      
   |        |--- 100 (302)
   |        |                                                                      
   |        |--- 919 (303)
   |        |                                                                      
   |   /----+      /--- 992 (304)
   |   |    |      |                                                               
   |   |    |      |-- 1892 (305)
   |   |    |  /---+                                                               
   |   |    |  |   |---- 915 (306)
   |   |    |  |   |                                                               
   |   |    |--+   \--- 1634 (307)
   |---+    |  |                                                                   
   |   |    |  \-- 870 (308)
   |   |    |                                                                      
   |   |    \--- 1827 (309)
   |   |                                                                           
   |   |  /-- 314 (310)
   |   \--+                                                                        
   |      \---- 571 (311)
   |                                                                               
   |                /--- 470 (55)
   |             /--+                                                              
   |             |  \----- 1506 (65)
   |             |                                                                 
   |             |-- 128 (56)
   |             |                                                                 
   |             |---- 83 (57)
   |             |                                                                 
   |             |     /-- 1580 (58)
   |             |  /--+                                                           
   |          /--+  |  \--- 1307 (59)
   |          |  |--+                                                              
   |          |  |  \--- 1287 (60)
   |          |  |                                                                 
   |          |  |--- 715 (61)
   |          |  |                                                                 
   |      /---+  |-- 1267 (62)
   |      |   |  |                                                                 
   |      |   |  |  /-- 288 (63)
   |      |   |  \--+                                                              
   |      |   |     \--- 665 (64)
   |  /---+   |                                                                    
   |  |   |   \----- 1268 (68)
   |  |   |                                                                        
   |  |   |    /-- 643 (66)
   |--+   \----+                                                                   
   |  |        \--- 629 (67)
   |  |                                                                            
   |  \--- 776 (69)
   |                                                                               
   |  /--- 1364 (75)
   |  |                                                                            
   |--+-- 1830 (76)
   |  |                                                                            
   |  \------- 939 (77)
   |                                                                               
   |     /-- 1217 (233)
   |  /--+                                                                         
   |  |  \--- 1220 (234)
   |  |                                                                            
   |--+-- 674 (235)
   |  |                                                                            
   |  \--- 1837 (236)
   |                                                                               
   |    /-- 1362 (240)
   |    |                                                                          
   |----+  /--- 1748 (241)
   |    \--+                                                                       
   |       \----- 1429 (242)
   |                                                                               
   |  /--- 1161 (107)
   |  |                                                                            
   |  |--- 474 (108)
   |--+                                                                            
   |  |--- 115 (109)
   |  |                                                                            
   |  \-- 378 (110)
   |                                                                               
   |   /-- 601 (313)
   |---+                                                                           
   |   \--- 543 (314)
   |                                                                               
   |    /--- 1409 (9)
   |    |                                                                          
   |    |-- 421 (10)
   |----+                                                                          
   |    |------ 1202 (11)
   |    |                                                                          
   |    \--- 1044 (12)
   |                                                                               
   |           /-- 355 (192)
   |        /--+                                                                   
   |        |  \--- 1119 (193)
   |    /---+                                                                      
   |    |   \-- 696 (194)
   |    |                                                                          
   |    |---- 1841 (195)
   |    |                                                                          
   |    |--- 336 (196)
   |    |                                                                          
   |    |---- 252 (197)
   |    |                                                                          
   |    |---- 616 (198)
   |    |                                                                          
   |    |-- 548 (199)
   |    |                                                                          
   |    |--- 7 (200)
   |    |                                                                          
   |    |--- 1954 (201)
   |    |                                                                          
   |    |--- 491 (202)
   |    |                                                                          
   |    |--- 1791 (203)
   |    |                                                                          
   |    |--- 280 (204)
   |    |                                                                          
   |    |--- 826 (205)
   |    |                                                                          
   |    |  /---- 199 (206)
   |    |--+                                                                       
   |    |  \-- 612 (207)
   |    |                                                                          
   |    |   /- 1679 (208)
   |    |---+                                                                      
   |    |   \--- 497 (209)
   |    |                                                                          
   |----+-- 1511 (210)
   |    |                                                                          
   |    |-------- 620 (211)
   |    |                                                                          
   |    |---- 687 (212)
   |    |                                                                          
   |    |---- 1339 (213)
   |    |                                                                          
   |    |-- 523 (214)
   |    |                                                                          
   |    |---- 1514 (215)
   |    |                                                                          
   |    |--- 504 (216)
   |    |                                                                          
   |    |  /------- 1472 (217)
   |    |--+                                                                       
   +    |  \---- 1027 (218)
   |    |                                                                          
   |    |  /-- 179 (219)
   |    |--+                                                                       
   |    |  \---- 1647 (220)
   |    |                                                                          
   |    |--- 1686 (221)
   |    |                                                                          
   |    |--- 1602 (222)
   |    |                                                                          
   |    |--- 1496 (223)
   |    |                                                                          
   |    | /-- 446 (224)
   |    |-+                                                                        
   |    | \- 1849 (418)
   |    |                                                                          
   |    \- 246 (419)
   |                                                                               
   |  /---- 1617 (78)
   |--+                                                                            
   |  \-- 1426 (79)
   |                                                                               
   |  /--- 582 (24)
   |  |                                                                            
   |--+----- 163 (90)
   |  |                                                                            
   |  \-- 1753 (91)
   |                                                                               
   |   /------ 38 (158)
   |---+                                                                           
   |   \- 1586 (159)
   |                                                                               
   |  /--------- 275 (179)
   |  |                                                                            
   |  |      /-- 277 (181)
   |  |  /---+                                                                     
   |  |  |   \--- 1793 (182)
   |  |--+                                                                         
   |  |  \-- 1759 (183)
   |  |                                                                            
   |  |-- 1439 (184)
   |  |                                                                            
   |  |------- 431 (185)
   |--+                                                                            
   |  |------- 1958 (186)
   |  |                                                                            
   |  |    /-- 113 (187)
   |  |    |                                                                       
   |  |    |------ 208 (188)
   |  |----+                                                                       
   |  |    |----- 1395 (189)
   |  |    |                                                                       
   |  |    \--- 1382 (190)
   |  |                                                                            
   |  \--- 203 (191)
   |                                                                               
   |       /--- 725 (405)
   |       |                                                                       
   |    /--+  /-- 1490 (406)
   |    |  \--+                                                                    
   |    |     \--- 887 (407)
   |    |                                                                          
   |    |--- 752 (408)
   |    |                                                                          
   |    |--- 36 (409)
   |----+                                                                          
   |    |       /-- 945 (410)
   |    |    /--+                                                                  
   |    |    |  \--- 948 (411)
   |    |----+                                                                     
   |    |    \-- 667 (412)
   |    |                                                                          
   |    \--- 155 (413)
   |                                                                               
   |    /---- 213 (13)
   |----+                                                                          
   |    \--- 1566 (14)
   |                                                                               
   |   /- 1587 (170)
   |   |                                                                           
   |---+----- 135 (172)
   |   |                                                                           
   |   \---- 1717 (177)
   |                                                                               
   |  /-- 172 (96)
   |  |                                                                            
   |  |--- 498 (97)
   |  |                                                                            
   |  |      /-- 103 (98)
   |  |  /---+                                                                     
   |  |  |   \--- 89 (99)
   |  |--+                                                                         
   |  |  \---- 857 (100)
   |--+                                                                            
   |  |   /--- 1785 (114)
   |  |---+                                                                        
   |  |   \-- 476 (115)
   |  |                                                                            
   |  |   /-- 1600 (175)
   |  |---+                                                                        
   |  |   \----- 526 (176)
   |  |                                                                            
   |  \--- 1675 (396)
   |                                                                               
   |  /-- 1627 (92)
   |--+                                                                            
   |  \--- 269 (93)
   |                                                                               
   |  /-- 1029 (230)
   |--+                                                                            
   |  \---- 1257 (231)
   |                                                                               
   |      /--- 1645 (246)
   |      |                                                                        
   |  /---+-- 940 (247)
   |  |   |                                                                        
   |--+   \--- 930 (248)
   |  |                                                                            
   |  \-- 219 (249)
   |                                                                               
   |  /----- 846 (133)
   |--+                                                                            
   |  \-- 1230 (134)
   |                                                                               
   |           /- 23 (124)
   |     /-----+                                                                   
   |     |     \--- 33 (125)
   |-----+                                                                         
   |     \---------- 307 (126)
   |                                                                               
   |  /---- 1622 (150)
   |--+                                                                            
   |  \------ 1963 (157)
   |                                                                               
   |      /------ 1695 (163)
   |      |                                                                        
   |  /---+--- 1705 (164)
   |  |   |                                                                        
   |  |   \- 1687 (165)
   |--+                                                                            
   |  |-- 515 (166)
   |  |                                                                            
   |  \---- 1433 (167)
   |                                                                               
   |   /-------- 1633 (131)
   |---+                                                                           
   |   \-- 1403 (132)
   |                                                                               
   |                     /-- 1031 (254)
   |                 /---+                                                         
   |                 |   \---- 995 (256)
   |                 |                                                             
   |                 |--- 744 (255)
   |                 |                                                             
   |                 |-- 1294 (257)
   |                 |                                                             
   |                 |---- 1515 (258)
   |                 |                                                             
   |                 |--- 1831 (259)
   |                 |                                                             
   |                 |---- 50 (260)
   |                 |                                                             
   |                 |----- 1557 (261)
   |                 |                                                             
   |                 |-- 1547 (262)
   |                 |                                                             
   |                 |---- 1330 (263)
   |                 |                                                             
   |                 |   /--- 757 (264)
   |                 |   |                                                         
   |                 |   |--- 276 (265)
   |                 |---+                                                         
   |                 |   |--- 739 (266)
   |                 |   |                                                         
   |                 |   \- 1881 (267)
   |                 |                                                             
   |                 |---- 1432 (268)
   |                 |                                                             
   |                 |-- 1755 (269)
   |                 |                                                             
   |                 |   /----- 819 (270)
   |                 |   |                                                         
   |                 |   |--- 228 (271)
   |                 |---+                                                         
   |                 |   |-- 321 (272)
   |                 |   |                                                         
   |                 |   \--- 1520 (273)
   |                 |                                                             
   |                 |-- 975 (274)
   |                 |                                                             
   |                 |---- 471 (275)
   |              /--+                                                             
   |              |  |-- 1548 (276)
   |              |  |                                                             
   |              |  |---- 1871 (277)
   |              |  |                                                             
   |              |  |   /- 533 (278)
   |              |  |   |                                                         
   |              |  |---+--- 1510 (279)
   |              |  |   |                                                         
   |              |  |   \--- 965 (280)
   |              |  |                                                             
   |              |  |---- 1494 (281)
   |              |  |                                                             
   |              |  |-- 383 (282)
   |              |  |                                                             
   |              |  |--- 1360 (283)
   |              |  |                                                             
   |              |  |---- 1684 (284)
   |              |  |                                                             
   |              |  |-- 1620 (286)
   |              |  |                                                             
   |              |  |---- 883 (287)
   |              |  |                                                             
   |   /----------+  |------ 842 (288)
   |   |          |  |                                                             
   |   |          |  |--- 151 (289)
   |   |          |  |                                                             
   |   |          |  |----- 1477 (290)
   |   |          |  |                                                             
   |   |          |  |------- 1467 (291)
   |   |          |  |                                                             
   |   |          |  |---- 912 (292)
   |   |          |  |                                                             
   |   |          |  |----- 402 (293)
   |   |          |  |                                                             
   |   |          |  |-- 1832 (294)
   |   |          |  |                                                             
   |---+          |  |   /--- 1331 (295)
   |   |          |  |---+                                                         
   |   |          |  |   \-- 216 (296)
   |   |          |  |                                                             
   |   |          |  |    /-- 588 (297)
   |   |          |  \----+                                                        
   |   |          |       \--- 60 (298)
   |   |          |                                                                
   |   |          \-- 1606 (285)
   |   |                                                                           
   |   |    /- 852 (366)
   |   |----+                                                                      
   |   |    \--- 853 (367)
   |   |                                                                           
   |   \---- 1151 (368)
   |                                                                               
   |  /-- 274 (19)
   |  |                                                                            
   |  |--- 1063 (20)
   |  |                                                                            
   |  |--- 1116 (21)
   |  |                                                                            
   |  |--- 1150 (22)
   |  |                                                                            
   |  |--- 1134 (23)
   |  |                                                                            
   |  |   /--- 678 (26)
   |  |   |                                                                        
   |  |   |- 416 (27)
   |  |   |                                                                        
   |  |---+--- 1486 (28)
   |  |   |                                                                        
   |  |   |--- 956 (29)
   |  |   |                                                                        
   |  |   \--- 350 (30)
   |  |                                                                            
   |  |------- 461 (31)
   |  |                                                                            
   |  |-- 564 (32)
   |  |                                                                            
   |  |   /- 206 (33)
   |  |---+                                                                        
   |  |   \-- 1204 (34)
   |  |                                                                            
   |  |--- 1500 (35)
   |  |                                                                            
   |--+----- 1582 (36)
   |  |                                                                            
   |  |--- 967 (37)
   |  |                                                                            
   |  |--- 214 (39)
   |  |                                                                            
   |  |  /-- 116 (40)
   |  |--+                                                                         
   |  |  \---- 15 (41)
   |  |                                                                            
   |  |--- 1635 (42)
   |  |                                                                            
   |  |---- 1792 (44)
   |  |                                                                            
   |  |---- 1163 (45)
   |  |                                                                            
   |  |--- 397 (46)
   |  |                                                                            
   |  |----- 770 (47)
   |  |                                                                            
   |  |---- 465 (48)
   |  |                                                                            
   |  |----- 1286 (49)
   |  |                                                                            
   |  |-- 1280 (50)
   |  |                                                                            
   |  |----- 1412 (51)
   |  |                                                                            
   |  |---- 1423 (52)
   |  |                                                                            
   |  \--- 1170 (53)
   |                                                                               
   |  /----- 1420 (118)
   |  |                                                                            
   |--+--- 1559 (119)
   |  |                                                                            
   |  \--- 1765 (142)
   |                                                                               
   |                                                                /- 1177 (3)
   |                                                                |              
   |                                                                |--- 884 (4)
   |                                                           /----+              
   |                                                           |    |-- 338 (5)
   |                                                           |    |              
   |                                                           |    \------ 509 (8)
   |-----------------------------------------------------------+                   
   |                                                           |-- 1545 (6)
   |                                                           |                   
   |                                                           \-- 998 (7)
   |                                                                               
   |     /--- 1630 (315)
   |     |                                                                         
   |  /--+--- 1326 (316)
   |  |  |                                                                         
   |  |  \-- 1149 (317)
   |  |                                                                            
   |  |--- 719 (318)
   |  |                                                                            
   |  |-- 552 (319)
   |  |                                                                            
   |  |--- 55 (320)
   |  |                                                                            
   |  |--- 1505 (321)
   |  |                                                                            
   |  |--- 1482 (322)
   |  |                                                                            
   |  |  /-- 626 (323)
   |  |--+                                                                         
   |  |  \---- 617 (324)
   |  |                                                                            
   |  |-- 1893 (325)
   |  |                                                                            
   |  |--- 684 (326)
   |  |                                                                            
   |  |---- 1218 (327)
   |  |                                                                            
   |  |--- 365 (328)
   |  |                                                                            
   |  |-- 1922 (329)
   |  |                                                                            
   |  |-- 218 (330)
   |  |                                                                            
   |  |------ 581 (331)
   |  |                                                                            
   |  |  /---- 928 (332)
   |  |--+                                                                         
   |  |  \-- 1005 (333)
   |  |                                                                            
   |  |-- 936 (334)
   |  |                                                                            
   |  |--- 1941 (335)
   |--+                                                                            
   |  |---- 974 (336)
   |  |                                                                            
   |  |--- 1959 (337)
   |  |                                                                            
   |  |---- 575 (338)
   |  |                                                                            
   |  |  /-- 1887 (339)
   |  |  |                                                                         
   |  |  |--- 749 (340)
   |  |  |                                                                         
   |  |--+----- 16 (341)
   |  |  |                                                                         
   |  |  |  /-- 1725 (351)
   |  |  \--+                                                                      
   |  |     \---- 1560 (352)
   |  |                                                                            
   |  |-- 1885 (342)
   |  |                                                                            
   |  |---- 938 (343)
   |  |                                                                            
   |  |-- 215 (344)
   |  |                                                                            
   |  |---- 340 (345)
   |  |                                                                            
   |  |--- 272 (346)
   |  |                                                                            
   |  |--- 1773 (347)
   |  |                                                                            
   |  |---- 1668 (348)
   |  |                                                                            
   |  |------ 758 (349)
   |  |                                                                            
   |  |-- 1534 (350)
   |  |                                                                            
   |  |---- 559 (353)
   |  |                                                                            
   |  |----- 916 (354)
   |  |                                                                            
   |  \- 298 (420)
   |                                                                               
   |       /------- 462 (360)
   |       |                                                                       
   |       |-- 487 (361)
   |       |                                                                       
   |   /---+-- 1931 (362)
   |   |   |                                                                       
   |   |   |--- 631 (363)
   |   |   |                                                                       
   |   |   \---- 1847 (364)
   |   |                                                                           
   \---+--------- 1446 (365)
       |                                                                           
       |           /-- 1524 (369)
       |       /---+                                                               
       |       |   \---- 988 (370)
       \-------+                                                                   
               \----- 1394 (371)
                                                                                   
   |----------------| 0.500 expected changes per site
